# Supplementary material for: Comparative Genomics and Functional Studies of Wheat BED-NLR Loci
Source: Genes (Basel). 2020 Nov 26;11(12):1406. doi: 10.3390/genes11121406 (PMC7761493; doi:10.3390/genes11121406)
Supplement: Supplementary file 1 [file genes-11-01406-s001.zip]

Archive with 1 entries (1 files):
- Supplementary tables S1-S17.xlsx
