# Supplementary material for: Comparative Genomics and Functional Studies of Wheat BED-NLR Loci
Source: Genes (Basel). 2020 Nov 26;11(12):1406. doi: 10.3390/genes11121406 (PMC7761493; doi:10.3390/genes11121406)
Supplement: Supplementary file 1 [file genes-11-01406-s001.zip › Supplementary tables S1-S17.xlsx]

## Sheet: Table S1
Table S1. Percentage identity values used to generate the heatmap on Figure 1. Only BLAST hits covering at least 90% of the query sequence were retained. Hits were then sorted according to their bitscore and evalue to select the best hit on chromosome 2B within the Yr region. Green highlight indicates genes that showed hits across all genomes. It is important to note that this table only reports …
Gene model (RefSeqv1.1)	Length (bp)	RefSeqv1.1	Spelt	Arina	Jagger	Julius	Lancer	Landmark	Mace	Norin	Stanley	SY-mattis	Conserved domains (SMART http://smart.embl-heidelberg.de/)
TraesCS2B02G486000	5813	100	94.79	99.78	99.78	0	0	94.95	94.95	99.76	94.95	94.95
TraesCS2B02G486100	7471	100	97.03	99.96	100	98.44	98.44	97	97	100	97	97	NB-LRR
TraesCS2B02G486200	9040	100	0	100	99.99	0	0	0	0	100	0	0
TraesCS2B02G486247	1109	100	96.1	99.91	99.91	0	0	99.46	99.46	100	99.46	99.46
TraesCS2B02G486300	9767	100	0	99.99	99.99	0	0	0	0	99.99	0	0
TraesCS2B02G486390	2108	100	97.2	100	100	0	0	0	0	100	0	0
TraesCS2B02G486400	7782	100	0	99.99	100	0	0	0	0	99.99	0	0
TraesCS2B02G486700	7085	100	0	100	100	0	0	0	0	100	0	0
TraesCS2B02G486800	0	0	0	0	0	0	0	0	0	0	0	0
TraesCS2B02G486900	2655	100	0	100	100	0	0	92.95	92.95	100	92.95	92.95
TraesCS2B02G487000	2651	100	0	99.92	99.96	0	0	0	0	100	0	0
TraesCS2B02G487100	3963	100	0	99.95	100	0	0	0	0	100	0	0
TraesCS2B02G487200	263	100	0	100	100	0	0	0	0	100	0	0
TraesCS2B02G487300	311	100	0	99.04	99.36	0	0	0	0	99.68	0	0
TraesCS2B02G487400	3158	100	0	0	0	0	0	0	0	0	0	0
TraesCS2B02G487500	1993	100	0	99.95	99.95	0	0	0	0	100	0	0
TraesCS2B02G487600	0	0	0	0	0	0	0	0	0	0	0	0
TraesCS2B02G487700	2522	100	95.26	100	0	98.73	98.73	95.18	95.18	100	95.18	95.18
TraesCS2B02G487800	1804	100	92.67	100	100	93.2	93.2	93.67	93.67	100	93.67	93.67	B3 DNA binding domain
TraesCS2B02G487900	1738	100	92.8	99.94	100	92.49	92.43	91.44	91.44	100	91.44	91.44	Signal peptide, transmembrane region, DUF716
TraesCS2B02G488000	5183	100	0	100	100	0	0	0	0	100	0	0
TraesCS2B02G488100	365	100	91.78	100	100	96.71	96.71	96.71	96.71	100	96.71	0
TraesCS2B02G488200	365	100	88.66	100	100	96.73	96.73	96.44	96.44	100	96.44	96.44	DUF3681
TraesCS2B02G488300	365	100	94.25	100	100	0	0	95.34	95.34	100	95.34	95.34
TraesCS2B02G488400	5669	100	0	100	99.98	0	0	0	0	100	0	0
TraesCS2B02G488500	365	100	95.89	100	100	95.33	95.33	95.33	95.33	100	95.33	95.33	DUF3681
TraesCS2B02G488600	1340	100	0	99.93	100	0	0	0	0	100	0	0
TraesCS2B02G488700	1442	100	89.97	100	100	96.1	95.45	91.83	91.83	100	91.83	91.83	LRRs
TraesCS2B02G488800	639	100	0	100	100	0	0	0	0	100	0	0
TraesCS2B02G489000	365	100	94.52	100	100	98.63	98.63	95.62	95.62	100	95.62	0
TraesCS2B02G489100	371	100	0	100	100	90.03	90.03	92.45	92.45	100	92.45	92.45
TraesCS2B02G489200	212	100	0	100	100	0	0	0	0	100	0	0
TraesCS2B02G489300	365	100	96.13	100	100	95.86	95.86	95.13	95.13	100	95.13	0
TraesCS2B02G489400	5786	100	0	99.98	100	98.98	98.98	0	0	100	0	0
TraesCS2B02G489500	2409	100	94.17	99.92	100	99.67	99.67	95.63	95.63	100	95.63	95.63	BROMO and BET domains (transcriptional regulators)
TraesCS2B02G489600	4399	100	0	100	100	99.55	99.55	0	0	100	0	0
TraesCS2B02G489700	2515	100	95.46	100	99.96	0	0	98.29	98.29	100	98.29	98.29
TraesCS2B02G489800	1426	100	95.16	100	100	95.94	95.94	96.91	96.91	100	96.91	96.91	Peroxidase domain
TraesCS2B02G489900	888	100	87.43	100	100	88.52	88.52	92.36	92.36	100	92.36	92.36	bZIP (transcription factor)
TraesCS2B02G490000	314	100	91.25	100	100	93.5	93.5	92.19	92.19	100	92.19	92.19	NAD_binding
TraesCS2B02G490100	5312	100	91.36	100	100	93.92	93.92	99.6	99.6	100	99.6	99.6	Transferase
TraesCS2B02G490200	2012	100	0	99.95	100	0	0	0	0	100	0	0

## Sheet: Table S2
Table S2.Percentage identity matrix showing the degree of similarity between NLRs located in the Yr region across eleven wheat genomes. We retrieved all NLR loci predicted by NLR-Annotator [39] and used Clustal Omega (https://www.ebi.ac.uk/Tools/msa/clustalo/ [40]) to produce a multiple sequences alignment and the corresponding percentage identity matrix to reflect the degree of conservation betw…
	Landmark_nlr_4	Mace_nlr_4	Stanley_nlr_4	SY_Mattis_nlr_4	Spelt_nlr_4	Spelt_nlr_6	Jagger_nlr_4	Arina_nlr_4	Chinese_Spring_nlr_4	Norin61_nlr_4	Julius_nlr_1	Lancer_nlr_1	Arina_nlr_1	Chinese_Spring_nlr_1	Jagger_nlr_1	Norin61_nlr_1	Landmark_nlr_1	Mace_nlr_1	Stanley_nlr_1	SY_Mattis_nlr_1	Spelt_nlr_1	Spelt_nlr_5	Arina_nlr_7	Chinese_Spring_nlr_7	Jagger_nlr_7	Norin61_nlr_7	Julius_nlr_2	Lancer_nlr_2	Arina_nlr_2	Chinese_Spring_nlr_2	Jagger_nlr_2	Norin61_nlr_2	Landmark_nlr_2	Mace_nlr_2	Stanley_nlr_2	SY_Mattis_nlr_2	Spelt_nlr_2	Arina_nlr_6	Chinese_Spring_nlr_6	Jagger_nlr_6	Norin61_nlr_6	Spelt_nlr_8	Spelt_nlr_9	Julius_nlr_13	Stanley_nlr_16	Stanley_nlr_17	Stanley_nlr_15	Stanley_nlr_18	Arina_nlr_5
Landmark_nlr_4	100	100	100	100	99.23	87.01	87.96	87.96	87.99	87.99	83.99	83.99	84.31	84.31	84.31	84.31	84.3	84.3	84.3	84.3	84.21	77.6	81.98	81.98	81.98	81.98	82.12	82.12	81.41	81.41	81.41	81.41	81.39	81.39	81.39	81.39	81.29	79.65	79.65	79.65	79.65	81.62	80.74	32.92	31.35	34.96	36.03	34.32	31.55
Mace_nlr_4	100	100	100	100	99.23	87.01	87.96	87.96	87.99	87.99	83.99	83.99	84.31	84.31	84.31	84.31	84.3	84.3	84.3	84.3	84.21	77.6	81.98	81.98	81.98	81.98	82.12	82.12	81.41	81.41	81.41	81.41	81.39	81.39	81.39	81.39	81.29	79.65	79.65	79.65	79.65	81.62	80.74	32.92	31.35	34.96	36.03	34.32	31.55
Stanley_nlr_4	100	100	100	100	99.23	87.01	87.96	87.96	87.99	87.99	83.99	83.99	84.31	84.31	84.31	84.31	84.3	84.3	84.3	84.3	84.21	77.6	81.98	81.98	81.98	81.98	82.12	82.12	81.41	81.41	81.41	81.41	81.39	81.39	81.39	81.39	81.29	79.65	79.65	79.65	79.65	81.62	80.74	32.92	31.35	34.96	36.03	34.32	31.55
SY_Mattis_nlr_4	100	100	100	100	99.23	87.01	87.96	87.96	87.99	87.99	83.99	83.99	84.31	84.31	84.31	84.31	84.3	84.3	84.3	84.3	84.21	77.6	81.98	81.98	81.98	81.98	82.12	82.12	81.41	81.41	81.41	81.41	81.39	81.39	81.39	81.39	81.29	79.65	79.65	79.65	79.65	81.62	80.74	32.92	31.35	34.96	36.03	34.32	31.55
Spelt_nlr_4	99.23	99.23	99.23	99.23	100	86.95	81.96	88.08	88.1	88.1	83.87	83.87	84.19	84.19	84.19	84.19	84.1	84.1	84.1	84.1	84.07	77.63	81.88	81.88	81.88	81.88	82.02	82.02	81.43	81.43	81.43	81.43	81.4	81.4	81.4	81.4	81.32	79.68	79.68	79.68	79.68	81.73	80.86	33.22	30.93	34.96	35.96	34.36	31.71
Spelt_nlr_6	87.01	87.01	87.01	87.01	86.95	100	95.15	95.15	95.17	95.17	78.49	78.49	78.7	78.7	78.7	78.7	78.69	78.69	78.69	78.69	78.77	72.71	74.21	74.21	74.21	74.21	74.46	74.46	75.94	75.94	75.94	75.94	75.94	75.94	75.94	75.94	75.53	73.56	73.56	73.56	73.56	76.48	75.59	32.18	32.09	34.47	33.64	32.94	29.66
Jagger_nlr_4	87.96	87.96	87.96	87.96	81.96	95.15	100	99.95	99.98	99.98	83.13	83.13	83.39	83.39	83.39	83.39	83.55	83.55	83.55	83.55	83.61	77.57	81.1	81.1	81.1	81.1	81.55	81.55	80.75	80.75	80.75	80.75	80.72	80.72	80.72	80.72	80.25	77.84	77.84	77.84	77.84	81.49	80.47	33.07	31.7	34.95	35.58	33.56	32.23
Arina_nlr_4	87.96	87.96	87.96	87.96	88.08	95.15	99.95	100	99.98	99.98	83.13	83.13	83.39	83.39	83.39	83.39	83.55	83.55	83.55	83.55	83.61	77.57	81.14	81.14	81.14	81.14	81.6	81.6	80.75	80.75	80.75	80.75	80.72	80.72	80.72	80.72	80.27	77.89	77.89	77.89	77.89	81.49	80.47	33.07	32.06	34.95	35.58	33.56	32.5
Chinese_Spring_nlr_4	87.99	87.99	87.99	87.99	88.1	95.17	99.98	99.98	100	100	83.16	83.16	83.42	83.42	83.42	83.42	83.58	83.58	83.58	83.58	83.64	77.6	81.14	81.14	81.14	81.14	81.6	81.6	80.78	80.78	80.78	80.78	80.75	80.75	80.75	80.75	80.3	77.86	77.86	77.86	77.86	81.52	80.49	33.07	32.02	34.95	35.58	33.56	32.5
Norin61_nlr_4	87.99	87.99	87.99	87.99	88.1	95.17	99.98	99.98	100	100	83.16	83.16	83.42	83.42	83.42	83.42	83.58	83.58	83.58	83.58	83.64	77.6	81.14	81.14	81.14	81.14	81.6	81.6	80.78	80.78	80.78	80.78	80.75	80.75	80.75	80.75	80.3	77.86	77.86	77.86	77.86	81.52	80.49	33.07	32.02	34.95	35.58	33.56	32.5
Julius_nlr_1	83.99	83.99	83.99	83.99	83.87	78.49	83.13	83.13	83.16	83.16	100	100	98.25	98.25	98.25	98.25	98.2	98.2	98.2	98.2	98.22	83.51	84.43	84.43	84.43	84.43	84.76	84.76	84.7	84.7	84.7	84.7	84.73	84.73	84.73	84.73	84.4	84.05	84.05	84.05	84.05	85.65	85.04	30.51	30.78	33.8	33.07	32.75	30.58
Lancer_nlr_1	83.99	83.99	83.99	83.99	83.87	78.49	83.13	83.13	83.16	83.16	100	100	98.25	98.25	98.25	98.25	98.2	98.2	98.2	98.2	98.22	83.51	84.43	84.43	84.43	84.43	84.76	84.76	84.7	84.7	84.7	84.7	84.73	84.73	84.73	84.73	84.4	84.05	84.05	84.05	84.05	85.65	85.04	30.51	30.78	33.8	33.07	32.75	30.58
Arina_nlr_1	84.31	84.31	84.31	84.31	84.19	78.7	83.39	83.39	83.42	83.42	98.25	98.25	100	100	100	100	98.92	98.92	98.92	98.92	98.94	83.51	84.47	84.47	84.47	84.47	84.73	84.73	84.63	84.63	84.63	84.63	84.63	84.63	84.63	84.63	84.31	84.13	84.13	84.13	84.13	85.98	85.1	30.32	30.72	34.07	32.96	32.8	30.5
Chinese_Spring_nlr_1	84.31	84.31	84.31	84.31	84.19	78.7	83.39	83.39	83.42	83.42	98.25	98.25	100	100	100	100	98.92	98.92	98.92	98.92	98.94	83.51	84.47	84.47	84.47	84.47	84.73	84.73	84.63	84.63	84.63	84.63	84.63	84.63	84.63	84.63	84.31	84.13	84.13	84.13	84.13	85.98	85.1	30.32	30.72	34.07	32.96	32.8	30.5
Jagger_nlr_1	84.31	84.31	84.31	84.31	84.19	78.7	83.39	83.39	83.42	83.42	98.25	98.25	100	100	100	100	98.92	98.92	98.92	98.92	98.94	83.51	84.47	84.47	84.47	84.47	84.73	84.73	84.63	84.63	84.63	84.63	84.63	84.63	84.63	84.63	84.31	84.13	84.13	84.13	84.13	85.98	85.1	30.32	30.72	34.07	32.96	32.8	30.5
Norin61_nlr_1	84.31	84.31	84.31	84.31	84.19	78.7	83.39	83.39	83.42	83.42	98.25	98.25	100	100	100	100	98.92	98.92	98.92	98.92	98.94	83.51	84.47	84.47	84.47	84.47	84.73	84.73	84.63	84.63	84.63	84.63	84.63	84.63	84.63	84.63	84.31	84.13	84.13	84.13	84.13	85.98	85.1	30.32	30.72	34.07	32.96	32.8	30.5
Landmark_nlr_1	84.3	84.3	84.3	84.3	84.1	78.69	83.55	83.55	83.58	83.58	98.2	98.2	98.92	98.92	98.92	98.92	100	100	100	100	99.68	83.48	84.43	84.43	84.43	84.43	84.69	84.69	84.8	84.8	84.8	84.8	84.8	84.8	84.8	84.8	84.45	84.22	84.22	84.22	84.22	86	85.16	30.81	30.88	34.11	33.07	32.99	30.72
Mace_nlr_1	84.3	84.3	84.3	84.3	84.1	78.69	83.55	83.55	83.58	83.58	98.2	98.2	98.92	98.92	98.92	98.92	100	100	100	100	99.68	83.48	84.43	84.43	84.43	84.43	84.69	84.69	84.8	84.8	84.8	84.8	84.8	84.8	84.8	84.8	84.45	84.22	84.22	84.22	84.22	86	85.16	30.81	30.88	34.11	33.07	32.99	30.72
Stanley_nlr_1	84.3	84.3	84.3	84.3	84.1	78.69	83.55	83.55	83.58	83.58	98.2	98.2	98.92	98.92	98.92	98.92	100	100	100	100	99.68	83.48	84.43	84.43	84.43	84.43	84.69	84.69	84.8	84.8	84.8	84.8	84.8	84.8	84.8	84.8	84.45	84.22	84.22	84.22	84.22	86	85.16	30.81	30.88	34.11	33.07	32.99	30.72
SY_Mattis_nlr_1	84.3	84.3	84.3	84.3	84.1	78.69	83.55	83.55	83.58	83.58	98.2	98.2	98.92	98.92	98.92	98.92	100	100	100	100	99.68	83.48	84.43	84.43	84.43	84.43	84.69	84.69	84.8	84.8	84.8	84.8	84.8	84.8	84.8	84.8	84.45	84.22	84.22	84.22	84.22	86	85.16	30.81	30.88	34.11	33.07	32.99	30.72
Spelt_nlr_1	84.21	84.21	84.21	84.21	84.07	78.77	83.61	83.61	83.64	83.64	98.22	98.22	98.94	98.94	98.94	98.94	99.68	99.68	99.68	99.68	100	83.62	84.46	84.46	84.46	84.46	84.72	84.72	84.8	84.8	84.8	84.8	84.8	84.8	84.8	84.8	84.53	84.24	84.24	84.24	84.24	86.03	85.24	30.61	30.78	34.04	32.96	32.89	30.72
Spelt_nlr_5	77.6	77.6	77.6	77.6	77.63	72.71	77.57	77.57	77.6	77.6	83.51	83.51	83.51	83.51	83.51	83.51	83.48	83.48	83.48	83.48	83.62	100	84.91	84.91	84.91	84.91	85.2	85.2	81.64	81.64	81.64	81.64	81.64	81.64	81.64	81.64	81.48	80.85	80.85	80.85	80.85	82.39	82.05	30.93	30.33	34.06	33.31	33.12	30.28
Arina_nlr_7	81.98	81.98	81.98	81.98	81.88	74.21	81.1	81.14	81.14	81.14	84.43	84.43	84.47	84.47	84.47	84.47	84.43	84.43	84.43	84.43	84.46	84.91	100	100	100	100	99.16	99.16	86.03	86.03	86.03	86.03	86.03	86.03	86.03	86.03	85.83	85.65	85.65	85.65	85.65	86.82	86.71	31.11	31.69	33.66	33.35	33.43	30.73
Chinese_Spring_nlr_7	81.98	81.98	81.98	81.98	81.88	74.21	81.1	81.14	81.14	81.14	84.43	84.43	84.47	84.47	84.47	84.47	84.43	84.43	84.43	84.43	84.46	84.91	100	100	100	100	99.16	99.16	86.03	86.03	86.03	86.03	86.03	86.03	86.03	86.03	85.83	85.65	85.65	85.65	85.65	86.82	86.71	31.11	31.69	33.66	33.35	33.43	30.73
Jagger_nlr_7	81.98	81.98	81.98	81.98	81.88	74.21	81.1	81.14	81.14	81.14	84.43	84.43	84.47	84.47	84.47	84.47	84.43	84.43	84.43	84.43	84.46	84.91	100	100	100	100	99.16	99.16	86.03	86.03	86.03	86.03	86.03	86.03	86.03	86.03	85.83	85.65	85.65	85.65	85.65	86.82	86.71	31.11	31.69	33.66	33.35	33.43	30.73
Norin61_nlr_7	81.98	81.98	81.98	81.98	81.88	74.21	81.1	81.14	81.14	81.14	84.43	84.43	84.47	84.47	84.47	84.47	84.43	84.43	84.43	84.43	84.46	84.91	100	100	100	100	99.16	99.16	86.03	86.03	86.03	86.03	86.03	86.03	86.03	86.03	85.83	85.65	85.65	85.65	85.65	86.82	86.71	31.11	31.69	33.66	33.35	33.43	30.73
Julius_nlr_2	82.12	82.12	82.12	82.12	82.02	74.46	81.55	81.6	81.6	81.6	84.76	84.76	84.73	84.73	84.73	84.73	84.69	84.69	84.69	84.69	84.72	85.2	99.16	99.16	99.16	99.16	100	100	86.32	86.32	86.32	86.32	86.32	86.32	86.32	86.32	86.12	85.93	85.93	85.93	85.93	87.14	87	30.75	31.61	33.73	33.54	33.61	30.76
Lancer_nlr_2	82.12	82.12	82.12	82.12	82.02	74.46	81.55	81.6	81.6	81.6	84.76	84.76	84.73	84.73	84.73	84.73	84.69	84.69	84.69	84.69	84.72	85.2	99.16	99.16	99.16	99.16	100	100	86.32	86.32	86.32	86.32	86.32	86.32	86.32	86.32	86.12	85.93	85.93	85.93	85.93	87.14	87	30.75	31.61	33.73	33.54	33.61	30.76
Arina_nlr_2	81.41	81.41	81.41	81.41	81.43	75.94	80.75	80.75	80.78	80.78	84.7	84.7	84.63	84.63	84.63	84.63	84.8	84.8	84.8	84.8	84.8	81.64	86.03	86.03	86.03	86.03	86.32	86.32	100	100	100	100	99.9	99.9	99.9	99.9	97.9	89.62	89.62	89.62	89.62	90.96	91.83	31.3	31.39	33.65	33.7	33.4	31.98
Chinese_Spring_nlr_2	81.41	81.41	81.41	81.41	81.43	75.94	80.75	80.75	80.78	80.78	84.7	84.7	84.63	84.63	84.63	84.63	84.8	84.8	84.8	84.8	84.8	81.64	86.03	86.03	86.03	86.03	86.32	86.32	100	100	100	100	99.9	99.9	99.9	99.9	97.9	89.62	89.62	89.62	89.62	90.96	91.83	31.3	31.39	33.65	33.7	33.4	31.98
Jagger_nlr_2	81.41	81.41	81.41	81.41	81.43	75.94	80.75	80.75	80.78	80.78	84.7	84.7	84.63	84.63	84.63	84.63	84.8	84.8	84.8	84.8	84.8	81.64	86.03	86.03	86.03	86.03	86.32	86.32	100	100	100	100	99.9	99.9	99.9	99.9	97.9	89.62	89.62	89.62	89.62	90.96	91.83	31.3	31.39	33.65	33.7	33.4	31.98
Norin61_nlr_2	81.41	81.41	81.41	81.41	81.43	75.94	80.75	80.75	80.78	80.78	84.7	84.7	84.63	84.63	84.63	84.63	84.8	84.8	84.8	84.8	84.8	81.64	86.03	86.03	86.03	86.03	86.32	86.32	100	100	100	100	99.9	99.9	99.9	99.9	97.9	89.62	89.62	89.62	89.62	90.96	91.83	31.3	31.39	33.65	33.7	33.4	31.98
Landmark_nlr_2	81.39	81.39	81.39	81.39	81.4	75.94	80.72	80.72	80.75	80.75	84.73	84.73	84.63	84.63	84.63	84.63	84.8	84.8	84.8	84.8	84.8	81.64	86.03	86.03	86.03	86.03	86.32	86.32	99.9	99.9	99.9	99.9	100	100	100	100	97.9	89.62	89.62	89.62	89.62	90.96	91.83	31.4	31.42	33.7	33.76	33.45	31.98
Mace_nlr_2	81.39	81.39	81.39	81.39	81.4	75.94	80.72	80.72	80.75	80.75	84.73	84.73	84.63	84.63	84.63	84.63	84.8	84.8	84.8	84.8	84.8	81.64	86.03	86.03	86.03	86.03	86.32	86.32	99.9	99.9	99.9	99.9	100	100	100	100	97.9	89.62	89.62	89.62	89.62	90.96	91.83	31.4	31.42	33.7	33.76	33.45	31.98
Stanley_nlr_2	81.39	81.39	81.39	81.39	81.4	75.94	80.72	80.72	80.75	80.75	84.73	84.73	84.63	84.63	84.63	84.63	84.8	84.8	84.8	84.8	84.8	81.64	86.03	86.03	86.03	86.03	86.32	86.32	99.9	99.9	99.9	99.9	100	100	100	100	97.9	89.62	89.62	89.62	89.62	90.96	91.83	31.4	31.42	33.7	33.76	33.45	31.98
SY_Mattis_nlr_2	81.39	81.39	81.39	81.39	81.4	75.94	80.72	80.72	80.75	80.75	84.73	84.73	84.63	84.63	84.63	84.63	84.8	84.8	84.8	84.8	84.8	81.64	86.03	86.03	86.03	86.03	86.32	86.32	99.9	99.9	99.9	99.9	100	100	100	100	97.9	89.62	89.62	89.62	89.62	90.96	91.83	31.4	31.42	33.7	33.76	33.45	31.98
Spelt_nlr_2	81.29	81.29	81.29	81.29	81.32	75.53	80.25	80.27	80.3	80.3	84.4	84.4	84.31	84.31	84.31	84.31	84.45	84.45	84.45	84.45	84.53	81.48	85.83	85.83	85.83	85.83	86.12	86.12	97.9	97.9	97.9	97.9	97.9	97.9	97.9	97.9	100	89.49	89.49	89.49	89.49	90.86	91.9	31.71	31.51	33.64	33.94	33.71	31.98
Arina_nlr_6	79.65	79.65	79.65	79.65	79.68	73.56	77.84	77.89	77.86	77.86	84.05	84.05	84.13	84.13	84.13	84.13	84.22	84.22	84.22	84.22	84.24	80.85	85.65	85.65	85.65	85.65	85.93	85.93	89.62	89.62	89.62	89.62	89.62	89.62	89.62	89.62	89.49	100	100	100	100	92.53	90.56	31.25	31.32	33.45	33.72	33.03	31.45
Chinese_Spring_nlr_6	79.65	79.65	79.65	79.65	79.68	73.56	77.84	77.89	77.86	77.86	84.05	84.05	84.13	84.13	84.13	84.13	84.22	84.22	84.22	84.22	84.24	80.85	85.65	85.65	85.65	85.65	85.93	85.93	89.62	89.62	89.62	89.62	89.62	89.62	89.62	89.62	89.49	100	100	100	100	92.53	90.56	31.25	31.32	33.45	33.72	33.03	31.45
Jagger_nlr_6	79.65	79.65	79.65	79.65	79.68	73.56	77.84	77.89	77.86	77.86	84.05	84.05	84.13	84.13	84.13	84.13	84.22	84.22	84.22	84.22	84.24	80.85	85.65	85.65	85.65	85.65	85.93	85.93	89.62	89.62	89.62	89.62	89.62	89.62	89.62	89.62	89.49	100	100	100	100	92.53	90.56	31.25	31.32	33.45	33.72	33.03	31.45
Norin61_nlr_6	79.65	79.65	79.65	79.65	79.68	73.56	77.84	77.89	77.86	77.86	84.05	84.05	84.13	84.13	84.13	84.13	84.22	84.22	84.22	84.22	84.24	80.85	85.65	85.65	85.65	85.65	85.93	85.93	89.62	89.62	89.62	89.62	89.62	89.62	89.62	89.62	89.49	100	100	100	100	92.53	90.56	31.25	31.32	33.45	33.72	33.03	31.45
Spelt_nlr_8	81.62	81.62	81.62	81.62	81.73	76.48	81.49	81.49	81.52	81.52	85.65	85.65	85.98	85.98	85.98	85.98	86	86	86	86	86.03	82.39	86.82	86.82	86.82	86.82	87.14	87.14	90.96	90.96	90.96	90.96	90.96	90.96	90.96	90.96	90.86	92.53	92.53	92.53	92.53	100	92.36	29.75	31.04	33.88	34.11	33.49	31.64
Spelt_nlr_9	80.74	80.74	80.74	80.74	80.86	75.59	80.47	80.47	80.49	80.49	85.04	85.04	85.1	85.1	85.1	85.1	85.16	85.16	85.16	85.16	85.24	82.05	86.71	86.71	86.71	86.71	87	87	91.83	91.83	91.83	91.83	91.83	91.83	91.83	91.83	91.9	90.56	90.56	90.56	90.56	92.36	100	29.75	31.2	33.67	34.33	33.49	30.68
Julius_nlr_13	32.92	32.92	32.92	32.92	33.22	32.18	33.07	33.07	33.07	33.07	30.51	30.51	30.32	30.32	30.32	30.32	30.81	30.81	30.81	30.81	30.61	30.93	31.11	31.11	31.11	31.11	30.75	30.75	31.3	31.3	31.3	31.3	31.4	31.4	31.4	31.4	31.71	31.25	31.25	31.25	31.25	29.75	29.75	100	97.3	74.43	74.28	75	31.88
Stanley_nlr_16	31.35	31.35	31.35	31.35	30.93	32.09	31.7	32.06	32.02	32.02	30.78	30.78	30.72	30.72	30.72	30.72	30.88	30.88	30.88	30.88	30.78	30.33	31.69	31.69	31.69	31.69	31.61	31.61	31.39	31.39	31.39	31.39	31.42	31.42	31.42	31.42	31.51	31.32	31.32	31.32	31.32	31.04	31.2	97.3	100	80.62	73.93	74.35	32.19
Stanley_nlr_17	34.96	34.96	34.96	34.96	34.96	34.47	34.95	34.95	34.95	34.95	33.8	33.8	34.07	34.07	34.07	34.07	34.11	34.11	34.11	34.11	34.04	34.06	33.66	33.66	33.66	33.66	33.73	33.73	33.65	33.65	33.65	33.65	33.7	33.7	33.7	33.7	33.64	33.45	33.45	33.45	33.45	33.88	33.67	74.43	80.62	100	81.01	83.71	32.38
Stanley_nlr_15	36.03	36.03	36.03	36.03	35.96	33.64	35.58	35.58	35.58	35.58	33.07	33.07	32.96	32.96	32.96	32.96	33.07	33.07	33.07	33.07	32.96	33.31	33.35	33.35	33.35	33.35	33.54	33.54	33.7	33.7	33.7	33.7	33.76	33.76	33.76	33.76	33.94	33.72	33.72	33.72	33.72	34.11	34.33	74.28	73.93	81.01	100	100	33.13
Stanley_nlr_18	34.32	34.32	34.32	34.32	34.36	32.94	33.56	33.56	33.56	33.56	32.75	32.75	32.8	32.8	32.8	32.8	32.99	32.99	32.99	32.99	32.89	33.12	33.43	33.43	33.43	33.43	33.61	33.61	33.4	33.4	33.4	33.4	33.45	33.45	33.45	33.45	33.71	33.03	33.03	33.03	33.03	33.49	33.49	75	74.35	83.71	100	100	33.13
Arina_nlr_5	31.55	31.55	31.55	31.55	31.71	29.66	32.23	32.5	32.5	32.5	30.58	30.58	30.5	30.5	30.5	30.5	30.72	30.72	30.72	30.72	30.72	30.28	30.73	30.73	30.73	30.73	30.76	30.76	31.98	31.98	31.98	31.98	31.98	31.98	31.98	31.98	31.98	31.45	31.45	31.45	31.45	31.64	30.68	31.88	32.19	32.38	33.13	33.13	100
Chinese_Spring_nlr_5	31.55	31.55	31.55	31.55	31.71	29.66	32.23	32.5	32.5	32.5	30.58	30.58	30.5	30.5	30.5	30.5	30.72	30.72	30.72	30.72	30.72	30.28	30.73	30.73	30.73	30.73	30.76	30.76	31.98	31.98	31.98	31.98	31.98	31.98	31.98	31.98	31.98	31.45	31.45	31.45	31.45	31.64	30.68	31.88	32.19	32.38	33.13	33.13	100
Jagger_nlr_5	31.55	31.55	31.55	31.55	31.71	29.66	32.23	32.5	32.5	32.5	30.58	30.58	30.5	30.5	30.5	30.5	30.72	30.72	30.72	30.72	30.72	30.28	30.73	30.73	30.73	30.73	30.76	30.76	31.98	31.98	31.98	31.98	31.98	31.98	31.98	31.98	31.98	31.45	31.45	31.45	31.45	31.64	30.68	31.88	32.19	32.38	33.13	33.13	100
Norin61_nlr_5	31.55	31.55	31.55	31.55	31.71	29.66	32.23	32.5	32.5	32.5	30.58	30.58	30.5	30.5	30.5	30.5	30.72	30.72	30.72	30.72	30.72	30.28	30.73	30.73	30.73	30.73	30.76	30.76	31.98	31.98	31.98	31.98	31.98	31.98	31.98	31.98	31.98	31.45	31.45	31.45	31.45	31.64	30.68	31.88	32.19	32.38	33.13	33.13	100
Spelt_nlr_7	31.13	31.13	31.13	31.13	31.32	29.23	31.65	31.88	31.88	31.88	30.61	30.61	30.61	30.61	30.61	30.61	30.83	30.83	30.83	30.83	30.83	30.31	30.62	30.62	30.62	30.62	30.64	30.64	32.03	32.03	32.03	32.03	32.03	32.03	32.03	32.03	32.03	31.56	31.56	31.56	31.56	31.76	30.94	31.8	31.81	32.15	32.92	32.92	98.37
Spelt_nlr_3	29.46	29.46	29.46	29.46	30.37	26.45	30.16	30.49	30.49	30.49	28.7	28.7	28.83	28.83	28.83	28.83	29.09	29.09	29.09	29.09	29.09	29.1	28.95	28.95	28.95	28.95	29.01	29.01	30.17	30.17	30.17	30.17	30.17	30.17	30.17	30.17	30.17	29.08	29.08	29.08	29.08	29.05	28.79	31.76	30.1	30.76	31.1	31.1	77.8
Landmark_nlr_3	32.88	32.88	32.88	32.88	34.46	27.64	33.22	33.33	33.33	33.33	29.42	29.42	29.26	29.26	29.26	29.26	29.59	29.59	29.59	29.59	29.59	30.39	30.37	30.37	30.37	30.37	30.43	30.43	31.95	31.95	31.95	31.95	31.95	31.95	31.95	31.95	31.79	30.35	30.35	30.35	30.35	30.69	29.54	31.96	30.95	30.71	30.94	30.94	84.72
Mace_nlr_3	32.88	32.88	32.88	32.88	34.46	27.64	33.22	33.33	33.33	33.33	29.42	29.42	29.26	29.26	29.26	29.26	29.59	29.59	29.59	29.59	29.59	30.39	30.37	30.37	30.37	30.37	30.43	30.43	31.95	31.95	31.95	31.95	31.95	31.95	31.95	31.95	31.79	30.35	30.35	30.35	30.35	30.69	29.54	31.96	30.95	30.71	30.94	30.94	84.72
Stanley_nlr_3	32.88	32.88	32.88	32.88	34.46	27.64	33.22	33.33	33.33	33.33	29.42	29.42	29.26	29.26	29.26	29.26	29.59	29.59	29.59	29.59	29.59	30.39	30.37	30.37	30.37	30.37	30.43	30.43	31.95	31.95	31.95	31.95	31.95	31.95	31.95	31.95	31.79	30.35	30.35	30.35	30.35	30.69	29.54	31.96	30.95	30.71	30.94	30.94	84.72
SY_Mattis_nlr_3	32.88	32.88	32.88	32.88	34.46	27.64	33.22	33.33	33.33	33.33	29.42	29.42	29.26	29.26	29.26	29.26	29.59	29.59	29.59	29.59	29.59	30.39	30.37	30.37	30.37	30.37	30.43	30.43	31.95	31.95	31.95	31.95	31.95	31.95	31.95	31.95	31.79	30.35	30.35	30.35	30.35	30.69	29.54	31.96	30.95	30.71	30.94	30.94	84.72
Arina_nlr_3	32.88	32.88	32.88	32.88	34.12	27.64	32.87	33.33	33.33	33.33	29.42	29.42	29.26	29.26	29.26	29.26	29.59	29.59	29.59	29.59	29.59	30.39	30.37	30.37	30.37	30.37	30.43	30.43	31.95	31.95	31.95	31.95	31.95	31.95	31.95	31.95	31.79	30.35	30.35	30.35	30.35	30.69	29.54	32.33	31.39	31.03	31.26	31.26	84.81
Jagger_nlr_3	32.88	32.88	32.88	32.88	34.12	27.64	32.87	33.33	33.33	33.33	29.42	29.42	29.26	29.26	29.26	29.26	29.59	29.59	29.59	29.59	29.59	30.39	30.37	30.37	30.37	30.37	30.43	30.43	31.95	31.95	31.95	31.95	31.95	31.95	31.95	31.95	31.79	30.35	30.35	30.35	30.35	30.69	29.54	32.33	31.39	31.03	31.26	31.26	84.81
Chinese_Spring_nlr_3	32.88	32.88	32.88	32.88	34.12	27.53	32.87	33.33	33.33	33.33	29.42	29.42	29.26	29.26	29.26	29.26	29.59	29.59	29.59	29.59	29.59	30.39	30.37	30.37	30.37	30.37	30.43	30.43	31.95	31.95	31.95	31.95	31.95	31.95	31.95	31.95	31.79	30.35	30.35	30.35	30.35	30.69	29.54	32.21	31.28	30.92	31.15	31.15	84.72
Norin61_nlr_3	32.88	32.88	32.88	32.88	34.12	27.53	32.87	33.33	33.33	33.33	29.42	29.42	29.26	29.26	29.26	29.26	29.59	29.59	29.59	29.59	29.59	30.39	30.37	30.37	30.37	30.37	30.43	30.43	31.95	31.95	31.95	31.95	31.95	31.95	31.95	31.95	31.79	30.35	30.35	30.35	30.35	30.69	29.54	32.21	31.28	30.92	31.15	31.15	84.72
SY_Mattis_nlr_10	29.76	29.76	29.76	29.76	30.11	29.2	28.64	28.6	28.54	28.54	27.65	27.65	27.37	27.37	27.37	27.37	27.73	27.73	27.73	27.73	27.86	26.11	26.76	26.76	26.76	26.76	27.46	27.46	28.2	28.2	28.2	28.2	28.13	28.13	28.13	28.13	27.84	27.69	27.69	27.69	27.69	28	27.08	35.36	34.1	33.15	33.33	33.29	27.27
Landmark_nlr_9	33.23	33.23	33.23	33.23	32.69	31.26	31.87	32.33	32.29	32.29	32.23	32.23	32.23	32.23	32.23	32.23	32.05	32.05	32.05	32.05	32	32.78	34.05	34.05	34.05	34.05	33.83	33.83	32.11	32.11	32.11	32.11	32.11	32.11	32.11	32.11	32.18	32.16	32.16	32.16	32.16	31.63	31.72	38.04	37.37	36.94	37.84	36.82	34.42
Mace_nlr_9	33.23	33.23	33.23	33.23	32.69	31.26	31.87	32.33	32.29	32.29	32.23	32.23	32.23	32.23	32.23	32.23	32.05	32.05	32.05	32.05	32	32.78	34.05	34.05	34.05	34.05	33.83	33.83	32.11	32.11	32.11	32.11	32.11	32.11	32.11	32.11	32.18	32.16	32.16	32.16	32.16	31.63	31.72	38.04	37.37	36.94	37.84	36.82	34.42
Stanley_nlr_9	33.23	33.23	33.23	33.23	32.69	31.26	31.87	32.33	32.29	32.29	32.23	32.23	32.23	32.23	32.23	32.23	32.05	32.05	32.05	32.05	32	32.78	34.05	34.05	34.05	34.05	33.83	33.83	32.11	32.11	32.11	32.11	32.11	32.11	32.11	32.11	32.18	32.16	32.16	32.16	32.16	31.63	31.72	38.04	37.37	36.94	37.84	36.82	34.42
SY_Mattis_nlr_9	33.23	33.23	33.23	33.23	32.69	31.26	31.87	32.33	32.29	32.29	32.23	32.23	32.23	32.23	32.23	32.23	32.05	32.05	32.05	32.05	32	32.78	34.05	34.05	34.05	34.05	33.83	33.83	32.11	32.11	32.11	32.11	32.11	32.11	32.11	32.11	32.18	32.16	32.16	32.16	32.16	31.63	31.72	38.04	37.37	36.94	37.84	36.82	34.42
Landmark_nlr_17	35.12	35.12	35.12	35.12	35.93	33.65	34.3	34.69	34.69	34.69	34.42	34.42	34.65	34.65	34.65	34.65	34.54	34.54	34.54	34.54	34.56	33.57	33.82	33.82	33.82	33.82	33.91	33.91	34.99	34.99	34.99	34.99	34.99	34.99	34.99	34.99	34.95	34.67	34.67	34.67	34.67	34.79	34.82	40.57	42.24	41.87	40.99	41.06	42.39
Mace_nlr_17	35.12	35.12	35.12	35.12	35.93	33.65	34.3	34.69	34.69	34.69	34.42	34.42	34.65	34.65	34.65	34.65	34.54	34.54	34.54	34.54	34.56	33.57	33.82	33.82	33.82	33.82	33.91	33.91	34.99	34.99	34.99	34.99	34.99	34.99	34.99	34.99	34.95	34.67	34.67	34.67	34.67	34.79	34.82	40.57	42.24	41.87	40.99	41.06	42.39
Stanley_nlr_13	35.12	35.12	35.12	35.12	35.93	33.65	34.3	34.69	34.69	34.69	34.42	34.42	34.65	34.65	34.65	34.65	34.54	34.54	34.54	34.54	34.56	33.57	33.82	33.82	33.82	33.82	33.91	33.91	34.99	34.99	34.99	34.99	34.99	34.99	34.99	34.99	34.95	34.67	34.67	34.67	34.67	34.79	34.82	40.57	42.24	41.87	40.99	41.06	42.39
SY_Mattis_nlr_16	34.02	34.02	34.02	34.02	35.04	32.93	33.45	33.64	33.64	33.64	33.37	33.37	33.6	33.6	33.6	33.6	33.49	33.49	33.49	33.49	33.5	33.46	33.82	33.82	33.82	33.82	33.91	33.91	33.98	33.98	33.98	33.98	33.98	33.98	33.98	33.98	33.94	33.71	33.71	33.71	33.71	33.77	33.77	39.39	41.57	41.26	40.95	40.39	42.39
Julius_nlr_12	0	0	0	0	0	41.02	0	0	0	0	0	0	0	0	0	0	0	0	0	0	0	0	0	0	0	0	0	0	0	0	0	0	0	0	0	0	0	0	0	0	0	0	0	0	0	0	0	0	0
Lancer_nlr_13	0	0	0	0	0	41.02	0	0	0	0	0	0	0	0	0	0	0	0	0	0	0	0	0	0	0	0	0	0	0	0	0	0	0	0	0	0	0	0	0	0	0	0	0	0	0	0	0	0	0
Arina_nlr_17	0	0	0	0	0	40.9	0	0	0	0	0	0	0	0	0	0	0	0	0	0	0	0	0	0	0	0	0	0	0	0	0	0	0	0	0	0	0	0	0	0	0	0	0	0	0	0	0	0	0
Chinese_Spring_nlr_17	0	0	0	0	0	40.94	0	0	0	0	0	0	0	0	0	0	0	0	0	0	0	0	0	0	0	0	0	0	0	0	0	0	0	0	0	0	0	0	0	0	0	0	0	0	0	0	0	0	0
Jagger_nlr_18	0	0	0	0	0	40.94	0	0	0	0	0	0	0	0	0	0	0	0	0	0	0	0	0	0	0	0	0	0	0	0	0	0	0	0	0	0	0	0	0	0	0	0	0	0	0	0	0	0	0
Norin61_nlr_17	0	0	0	0	0	40.94	0	0	0	0	0	0	0	0	0	0	0	0	0	0	0	0	0	0	0	0	0	0	0	0	0	0	0	0	0	0	0	0	0	0	0	0	0	0	0	0	0	0	0
Lancer_nlr_6	34.56	34.56	34.56	34.56	35.73	32.9	32.88	34.12	34.09	34.09	32.82	32.82	32.71	32.71	32.71	32.71	32.74	32.74	32.74	32.74	32.77	32.96	33.61	33.61	33.61	33.61	33.75	33.75	33.36	33.36	33.36	33.36	33.4	33.4	33.4	33.4	33.12	33.85	33.85	33.85	33.85	33.17	32.86	32.35	30.19	31.93	30.56	31.65	28.62
Julius_nlr_10	37.55	37.55	37.55	37.55	37.68	40	37.18	37.18	37.18	37.18	35.74	35.74	35.74	35.74	35.74	35.74	36.46	36.46	36.46	36.46	35.87	34.77	34.64	34.64	34.64	34.64	35	35	31.43	31.43	31.43	31.43	31.43	31.43	31.43	31.43	31.9	32.14	32.14	32.14	32.14	31.54	31.9	0	34.43	34.43	33.2	33.2	0
Lancer_nlr_11	37.55	37.55	37.55	37.55	37.68	40	37.18	37.18	37.18	37.18	35.74	35.74	35.74	35.74	35.74	35.74	36.46	36.46	36.46	36.46	35.87	34.77	34.64	34.64	34.64	34.64	35	35	31.43	31.43	31.43	31.43	31.43	31.43	31.43	31.43	31.9	32.14	32.14	32.14	32.14	31.54	31.9	0	34.43	34.43	33.2	33.2	0
Spelt_nlr_13	37.14	37.14	37.14	37.14	38.66	34.46	35.24	36.9	36.83	36.83	34.85	34.85	35.04	35.04	35.04	35.04	34.78	34.78	34.78	34.78	35.09	34.1	30.69	30.69	30.69	30.69	31.24	31.24	35.82	35.82	35.82	35.82	35.88	35.88	35.88	35.88	35.88	36.23	36.23	36.23	36.23	35.5	35.83	33.24	31.33	36.68	36.15	36.2	31.95
Landmark_nlr_7	0	0	0	0	0	41.87	0	0	0	0	0	0	0	0	0	0	0	0	0	0	0	0	0	0	0	0	0	0	0	0	0	0	0	0	0	0	0	0	0	0	0	0	0	0	0	0	0	0	0
Mace_nlr_7	0	0	0	0	0	41.87	0	0	0	0	0	0	0	0	0	0	0	0	0	0	0	0	0	0	0	0	0	0	0	0	0	0	0	0	0	0	0	0	0	0	0	0	0	0	0	0	0	0	0
Stanley_nlr_7	0	0	0	0	0	41.87	0	0	0	0	0	0	0	0	0	0	0	0	0	0	0	0	0	0	0	0	0	0	0	0	0	0	0	0	0	0	0	0	0	0	0	0	0	0	0	0	0	0	0
SY_Mattis_nlr_7	0	0	0	0	0	41.79	0	0	0	0	0	0	0	0	0	0	0	0	0	0	0	0	0	0	0	0	0	0	0	0	0	0	0	0	0	0	0	0	0	0	0	0	0	0	0	0	0	0	0
Stanley_nlr_6	35.87	35.87	35.87	35.87	37.04	34.58	35.65	35.93	35.9	35.9	34.36	34.36	34.29	34.29	34.29	34.29	34.13	34.13	34.13	34.13	34.32	34.03	36.21	36.21	36.21	36.21	36.57	36.57	34.82	34.82	34.82	34.82	34.82	34.82	34.82	34.82	34.83	34.95	34.95	34.95	34.95	34.39	34.62	33.05	30.33	34.71	34.36	34.76	31.38
Landmark_nlr_6	37.96	37.96	37.96	37.96	38.32	36.11	37.07	37.9	37.87	37.87	36.3	36.3	36.22	36.22	36.22	36.22	36.05	36.05	36.05	36.05	36.25	35.73	36.21	36.21	36.21	36.21	36.57	36.57	36.79	36.79	36.79	36.79	36.79	36.79	36.79	36.79	36.7	36.76	36.76	36.76	36.76	36.37	36.5	33.05	31.54	34.71	34.36	34.76	31.38
Mace_nlr_6	37.96	37.96	37.96	37.96	38.32	36.11	37.07	37.9	37.87	37.87	36.3	36.3	36.22	36.22	36.22	36.22	36.05	36.05	36.05	36.05	36.25	35.73	36.21	36.21	36.21	36.21	36.57	36.57	36.79	36.79	36.79	36.79	36.79	36.79	36.79	36.79	36.7	36.76	36.76	36.76	36.76	36.37	36.5	33.05	31.54	34.71	34.36	34.76	31.38
SY_Mattis_nlr_6	37.98	37.98	37.98	37.98	38.34	36.12	37.09	37.92	37.89	37.89	36.31	36.31	36.24	36.24	36.24	36.24	36.07	36.07	36.07	36.07	36.27	35.73	36.21	36.21	36.21	36.21	36.57	36.57	36.81	36.81	36.81	36.81	36.81	36.81	36.81	36.81	36.72	36.78	36.78	36.78	36.78	36.39	36.52	33.05	31.54	34.71	34.36	34.76	31.38
Jagger_nlr_9	36.54	36.54	36.54	36.54	37.95	35.52	35.59	36.58	36.55	36.55	35.02	35.02	34.87	34.87	34.87	34.87	34.77	34.77	34.77	34.77	34.97	34.96	33.96	33.96	33.96	33.96	34.31	34.31	35.53	35.53	35.53	35.53	35.56	35.56	35.56	35.56	35.4	35.59	35.59	35.59	35.59	34.78	35.22	33.17	31.72	34.85	33.91	34.45	30.31
Arina_nlr_9	37.2	37.2	37.2	37.2	38.36	36	36.07	37.22	37.19	37.19	35.71	35.71	35.56	35.56	35.56	35.56	35.46	35.46	35.46	35.46	35.66	35.62	35.08	35.08	35.08	35.08	35.38	35.38	36.17	36.17	36.17	36.17	36.2	36.2	36.2	36.2	36.04	36.21	36.21	36.21	36.21	35.46	35.9	33.17	32.04	35.42	34.97	35.29	31.43
Chinese_Spring_nlr_9	36.84	36.84	36.84	36.84	38.71	34.79	35.15	36.73	36.67	36.67	35.17	35.17	34.96	34.96	34.96	34.96	34.83	34.83	34.83	34.83	35.14	34.22	31.05	31.05	31.05	31.05	31.61	31.61	35.82	35.82	35.82	35.82	35.89	35.89	35.89	35.89	35.69	36.06	36.06	36.06	36.06	35.37	35.49	33.72	31.76	37.21	36.82	36.72	31.63
Norin61_nlr_9	36.84	36.84	36.84	36.84	38.71	34.79	35.15	36.73	36.67	36.67	35.17	35.17	34.96	34.96	34.96	34.96	34.83	34.83	34.83	34.83	35.14	34.22	31.05	31.05	31.05	31.05	31.61	31.61	35.82	35.82	35.82	35.82	35.89	35.89	35.89	35.89	35.69	36.06	36.06	36.06	36.06	35.37	35.49	33.72	31.76	37.21	36.82	36.72	31.63
Arina_nlr_11	34.03	34.03	34.03	34.03	36.19	33.26	33.97	34.31	34.28	34.28	33.48	33.48	33.54	33.54	33.54	33.54	33.54	33.54	33.54	33.54	33.51	34.62	32.59	32.59	32.59	32.59	32.59	32.59	34.54	34.54	34.54	34.54	34.57	34.57	34.57	34.57	34.37	33.94	33.94	33.94	33.94	33.73	33.95	30.2	30.48	31.42	29.91	29.91	31.17
Jagger_nlr_11	33.86	33.86	33.86	33.86	36.08	35.78	33.94	34.26	34.23	34.23	33.36	33.36	33.43	33.43	33.43	33.43	33.43	33.43	33.43	33.43	33.4	34.54	32.47	32.47	32.47	32.47	32.48	32.48	34.53	34.53	34.53	34.53	34.56	34.56	34.56	34.56	34.38	33.93	33.93	33.93	33.93	33.71	33.96	30.13	30.67	31.63	30.07	30.04	31.13
Chinese_Spring_nlr_11	32.72	32.72	32.72	32.72	32.82	32.84	33.46	33.46	33.46	33.46	32.9	32.9	32.98	32.98	32.98	32.98	32.98	32.98	32.98	32.98	32.96	34.22	32.59	32.59	32.59	32.59	32.59	32.59	33.83	33.83	33.83	33.83	33.87	33.87	33.87	33.87	33.73	32.79	32.79	32.79	32.79	32.78	32.99	30.46	30.86	31.6	29.92	29.95	30.76
Norin61_nlr_11	34.06	34.06	34.06	34.06	36.21	33.21	34.02	34.37	34.34	34.34	33.48	33.48	33.54	33.54	33.54	33.54	33.54	33.54	33.54	33.54	33.51	34.69	32.59	32.59	32.59	32.59	32.59	32.59	34.54	34.54	34.54	34.54	34.57	34.57	34.57	34.57	34.37	33.92	33.92	33.92	33.92	33.73	33.95	30.22	30.48	31.4	29.92	29.89	31.17
Arina_nlr_16	36.79	36.79	36.79	36.79	38.84	36.5	35.26	36.83	36.76	36.76	36.14	36.14	36.34	36.34	36.34	36.34	36.35	36.35	36.35	36.35	36.42	36.06	0	0	0	0	0	0	37.28	37.28	37.28	37.28	37.28	37.28	37.28	37.28	37.04	37.98	37.98	37.98	37.98	36.62	36.3	33.89	31.18	34.45	0	35.01	40.48
Chinese_Spring_nlr_16	36.79	36.79	36.79	36.79	38.84	36.5	35.26	36.83	36.76	36.76	36.14	36.14	36.34	36.34	36.34	36.34	36.35	36.35	36.35	36.35	36.42	36.06	0	0	0	0	0	0	37.28	37.28	37.28	37.28	37.28	37.28	37.28	37.28	37.04	37.98	37.98	37.98	37.98	36.62	36.3	33.89	31.18	34.45	0	35.01	40.48
Jagger_nlr_17	36.79	36.79	36.79	36.79	38.84	36.5	35.26	36.83	36.76	36.76	36.14	36.14	36.34	36.34	36.34	36.34	36.35	36.35	36.35	36.35	36.42	36.06	0	0	0	0	0	0	37.28	37.28	37.28	37.28	37.28	37.28	37.28	37.28	37.04	37.98	37.98	37.98	37.98	36.62	36.3	33.89	31.18	34.45	0	35.01	40.48
Norin61_nlr_16	36.79	36.79	36.79	36.79	38.84	36.5	35.26	36.83	36.76	36.76	36.14	36.14	36.34	36.34	36.34	36.34	36.35	36.35	36.35	36.35	36.42	36.06	0	0	0	0	0	0	37.28	37.28	37.28	37.28	37.28	37.28	37.28	37.28	37.04	37.98	37.98	37.98	37.98	36.62	36.3	33.89	31.18	34.45	0	35.01	40.48
Julius_nlr_11	37.62	37.62	37.62	37.62	38.84	36.14	35.55	36.96	36.89	36.89	36	36	35.88	35.88	35.88	35.88	35.68	35.68	35.68	35.68	35.86	35.63	0	0	0	0	0	0	37.13	37.13	37.13	37.13	37.13	37.13	37.13	37.13	36.9	37.06	37.06	37.06	37.06	36.48	36.15	33.52	30.87	35.77	0	36.14	38.1
Lancer_nlr_12	37.62	37.62	37.62	37.62	38.84	36.14	35.55	36.96	36.89	36.89	36	36	35.88	35.88	35.88	35.88	35.68	35.68	35.68	35.68	35.86	35.63	0	0	0	0	0	0	37.13	37.13	37.13	37.13	37.13	37.13	37.13	37.13	36.9	37.06	37.06	37.06	37.06	36.48	36.15	33.52	30.87	35.77	0	36.14	38.1
Landmark_nlr_11	37.67	37.67	37.67	37.67	37.94	35.71	35.46	37.43	37.36	37.36	36.44	36.44	36.29	36.29	36.29	36.29	36.17	36.17	36.17	36.17	36.48	35.16	34.25	34.25	34.25	34.25	34.96	34.96	37.09	37.09	37.09	37.09	37.15	37.15	37.15	37.15	37.34	36.78	36.78	36.78	36.78	36.43	36.49	34.06	31.42	37.27	36.2	36.56	31.37
Mace_nlr_11	37.67	37.67	37.67	37.67	37.94	35.71	35.46	37.43	37.36	37.36	36.44	36.44	36.29	36.29	36.29	36.29	36.17	36.17	36.17	36.17	36.48	35.16	34.25	34.25	34.25	34.25	34.96	34.96	37.09	37.09	37.09	37.09	37.15	37.15	37.15	37.15	37.34	36.78	36.78	36.78	36.78	36.43	36.49	34.06	31.42	37.27	36.2	36.56	31.37
Landmark_nlr_14	37.67	37.67	37.67	37.67	38.03	35.71	35.46	37.43	37.36	37.36	36.44	36.44	36.29	36.29	36.29	36.29	36.17	36.17	36.17	36.17	36.48	35.16	34.25	34.25	34.25	34.25	34.96	34.96	37.09	37.09	37.09	37.09	37.15	37.15	37.15	37.15	37.34	36.78	36.78	36.78	36.78	36.43	36.49	34.06	31.42	37.27	36.2	36.56	31.37
Mace_nlr_14	37.67	37.67	37.67	37.67	38.03	35.71	35.46	37.43	37.36	37.36	36.44	36.44	36.29	36.29	36.29	36.29	36.17	36.17	36.17	36.17	36.48	35.16	34.25	34.25	34.25	34.25	34.96	34.96	37.09	37.09	37.09	37.09	37.15	37.15	37.15	37.15	37.34	36.78	36.78	36.78	36.78	36.43	36.49	34.06	31.42	37.27	36.2	36.56	31.37
SY_Mattis_nlr_13	37.67	37.67	37.67	37.67	38.03	35.71	35.46	37.43	37.36	37.36	36.44	36.44	36.29	36.29	36.29	36.29	36.17	36.17	36.17	36.17	36.48	35.16	34.25	34.25	34.25	34.25	34.96	34.96	37.09	37.09	37.09	37.09	37.15	37.15	37.15	37.15	37.34	36.78	36.78	36.78	36.78	36.43	36.49	34.06	31.42	37.27	36.2	36.56	31.37
Landmark_nlr_15	37.23	37.23	37.23	37.23	38.64	35.28	35.45	37.3	37.24	37.24	35.48	35.48	35.41	35.41	35.41	35.41	35.22	35.22	35.22	35.22	35.52	34.26	33.02	33.02	33.02	33.02	33.77	33.77	36.08	36.08	36.08	36.08	36.14	36.14	36.14	36.14	36.01	36.44	36.44	36.44	36.44	35.68	35.8	33.57	31.15	37.22	36.24	36.42	30.77
Mace_nlr_15	37.23	37.23	37.23	37.23	38.64	35.28	35.45	37.3	37.24	37.24	35.48	35.48	35.41	35.41	35.41	35.41	35.22	35.22	35.22	35.22	35.52	34.26	33.02	33.02	33.02	33.02	33.77	33.77	36.08	36.08	36.08	36.08	36.14	36.14	36.14	36.14	36.01	36.44	36.44	36.44	36.44	35.68	35.8	33.57	31.15	37.22	36.24	36.42	30.77
Stanley_nlr_11	37.23	37.23	37.23	37.23	38.64	35.28	35.45	37.3	37.24	37.24	35.48	35.48	35.41	35.41	35.41	35.41	35.22	35.22	35.22	35.22	35.52	34.26	33.02	33.02	33.02	33.02	33.77	33.77	36.08	36.08	36.08	36.08	36.14	36.14	36.14	36.14	36.01	36.44	36.44	36.44	36.44	35.68	35.8	33.57	31.15	37.22	36.24	36.42	30.77
SY_Mattis_nlr_14	37.23	37.23	37.23	37.23	38.64	35.28	35.45	37.3	37.24	37.24	35.48	35.48	35.41	35.41	35.41	35.41	35.22	35.22	35.22	35.22	35.52	34.26	33.02	33.02	33.02	33.02	33.77	33.77	36.08	36.08	36.08	36.08	36.14	36.14	36.14	36.14	36.01	36.44	36.44	36.44	36.44	35.68	35.8	33.57	31.15	37.22	36.24	36.42	30.77
Julius_nlr_6	36.88	36.88	36.88	36.88	36.99	34.65	37.37	37.37	37.37	37.37	36.14	36.14	36.01	36.01	36.01	36.01	35.7	35.7	35.7	35.7	36.03	34.43	32.96	32.96	32.96	32.96	33.7	33.7	36.62	36.62	36.62	36.62	36.73	36.73	36.73	36.73	36.96	35.1	35.1	35.1	35.1	35.16	35.09	33.85	33.66	36.69	34.84	35.54	29.71
Arina_nlr_10	37.22	37.22	37.22	37.22	37.97	35.83	34.93	36.8	36.73	36.73	35.79	35.79	35.77	35.77	35.77	35.77	35.68	35.68	35.68	35.68	35.75	35.63	0	0	0	0	0	0	36.84	36.84	36.84	36.84	36.84	36.84	36.84	36.84	37.21	36.86	36.86	36.86	36.86	36.69	35.95	33.15	30.69	35.38	0	35.38	41.67
Chinese_Spring_nlr_10	37.22	37.22	37.22	37.22	37.97	35.83	34.93	36.8	36.73	36.73	35.79	35.79	35.77	35.77	35.77	35.77	35.68	35.68	35.68	35.68	35.75	35.63	0	0	0	0	0	0	36.84	36.84	36.84	36.84	36.84	36.84	36.84	36.84	37.21	36.86	36.86	36.86	36.86	36.69	35.95	33.15	30.69	35.38	0	35.38	41.67
Norin61_nlr_10	37.22	37.22	37.22	37.22	37.97	35.83	34.93	36.8	36.73	36.73	35.79	35.79	35.77	35.77	35.77	35.77	35.68	35.68	35.68	35.68	35.75	35.63	0	0	0	0	0	0	36.84	36.84	36.84	36.84	36.84	36.84	36.84	36.84	37.21	36.86	36.86	36.86	36.86	36.69	35.95	33.15	30.69	35.38	0	35.38	41.67
Jagger_nlr_10	37.22	37.22	37.22	37.22	37.97	35.83	34.93	36.8	36.73	36.73	35.79	35.79	35.77	35.77	35.77	35.77	35.68	35.68	35.68	35.68	35.75	35.76	0	0	0	0	0	0	36.84	36.84	36.84	36.84	36.84	36.84	36.84	36.84	37.21	36.86	36.86	36.86	36.86	36.69	35.95	33.33	30.77	35.57	0	35.57	41.67
Landmark_nlr_12	37	37	37	37	38.02	35.69	35.19	36.88	36.81	36.81	35.9	35.9	35.89	35.89	35.89	35.89	36.11	36.11	36.11	36.11	36.18	35.89	0	0	0	0	0	0	37.16	37.16	37.16	37.16	37.16	37.16	37.16	37.16	37.22	37.21	37.21	37.21	37.21	36.91	36.16	33.52	30.46	35.38	0	35.38	35.71
Mace_nlr_12	37	37	37	37	38.02	35.69	35.19	36.88	36.81	36.81	35.9	35.9	35.89	35.89	35.89	35.89	36.11	36.11	36.11	36.11	36.18	35.89	0	0	0	0	0	0	37.16	37.16	37.16	37.16	37.16	37.16	37.16	37.16	37.22	37.21	37.21	37.21	37.21	36.91	36.16	33.52	30.46	35.38	0	35.38	35.71
SY_Mattis_nlr_11	37	37	37	37	38.02	35.69	35.19	36.88	36.81	36.81	35.9	35.9	35.89	35.89	35.89	35.89	36.11	36.11	36.11	36.11	36.18	35.89	0	0	0	0	0	0	37.16	37.16	37.16	37.16	37.16	37.16	37.16	37.16	37.22	37.21	37.21	37.21	37.21	36.91	36.16	33.52	30.46	35.38	0	35.38	35.71
Julius_nlr_9	37.02	37.02	37.02	37.02	37.89	35.5	35.02	36.68	36.61	36.61	35.79	35.79	35.77	35.77	35.77	35.77	36	36	36	36	36.07	36.01	0	0	0	0	0	0	36.94	36.94	36.94	36.94	36.94	36.94	36.94	36.94	37.01	37.03	37.03	37.03	37.03	36.79	35.95	33.7	30.61	35.57	0	35.57	33.33
Lancer_nlr_9	37.02	37.02	37.02	37.02	37.74	35.5	37.22	36.68	36.61	36.61	35.79	35.79	35.77	35.77	35.77	35.77	36	36	36	36	36.07	36.01	0	0	0	0	0	0	36.94	36.94	36.94	36.94	36.94	36.94	36.94	36.94	37.01	37.03	37.03	37.03	37.03	36.79	35.95	33.7	30.61	35.57	0	35.57	0
Lancer_nlr_10	36.99	36.99	36.99	36.99	37.88	35.55	35.05	36.73	36.66	36.66	35.68	35.68	35.67	35.67	35.67	35.67	35.89	35.89	35.89	35.89	35.96	35.76	0	0	0	0	0	0	36.94	36.94	36.94	36.94	36.94	36.94	36.94	36.94	37.01	36.95	36.95	36.95	36.95	36.79	35.95	33.7	30.61	35.57	0	35.57	33.33
Julius_nlr_8	36.99	36.99	36.99	36.99	37.91	35.55	35.05	36.73	36.66	36.66	35.68	35.68	35.67	35.67	35.67	35.67	35.89	35.89	35.89	35.89	35.96	35.76	0	0	0	0	0	0	36.94	36.94	36.94	36.94	36.94	36.94	36.94	36.94	37.01	36.95	36.95	36.95	36.95	36.79	35.95	33.7	30.61	35.57	0	35.57	33.33
Lancer_nlr_8	36.99	36.99	36.99	36.99	37.91	35.55	35.05	36.73	36.66	36.66	35.68	35.68	35.67	35.67	35.67	35.67	35.89	35.89	35.89	35.89	35.96	35.76	0	0	0	0	0	0	36.94	36.94	36.94	36.94	36.94	36.94	36.94	36.94	37.01	36.95	36.95	36.95	36.95	36.79	35.95	33.7	30.61	35.57	0	35.57	33.33
Landmark_nlr_8	34.17	34.17	34.17	34.17	36.33	32.83	32.88	33.86	33.81	33.81	32.37	32.37	32.43	32.43	32.43	32.43	32.3	32.3	32.3	32.3	32.29	31.79	28.86	28.86	28.86	28.86	29.04	29.04	33.63	33.63	33.63	33.63	33.63	33.63	33.63	33.63	33.79	33.45	33.45	33.45	33.45	33.8	32.59	27.46	27.38	28.52	26.09	28.66	27.15
Mace_nlr_8	34.17	34.17	34.17	34.17	36.33	32.83	32.88	33.86	33.81	33.81	32.37	32.37	32.43	32.43	32.43	32.43	32.3	32.3	32.3	32.3	32.29	31.79	28.86	28.86	28.86	28.86	29.04	29.04	33.63	33.63	33.63	33.63	33.63	33.63	33.63	33.63	33.79	33.45	33.45	33.45	33.45	33.8	32.59	27.46	27.38	28.52	26.09	28.66	27.15
Stanley_nlr_8	34.17	34.17	34.17	34.17	36.33	32.83	32.88	33.86	33.81	33.81	32.37	32.37	32.43	32.43	32.43	32.43	32.3	32.3	32.3	32.3	32.29	31.79	28.86	28.86	28.86	28.86	29.04	29.04	33.63	33.63	33.63	33.63	33.63	33.63	33.63	33.63	33.79	33.45	33.45	33.45	33.45	33.8	32.59	27.46	27.38	28.52	26.09	28.66	27.15
SY_Mattis_nlr_8	34.17	34.17	34.17	34.17	36.33	32.83	32.88	33.86	33.81	33.81	32.37	32.37	32.43	32.43	32.43	32.43	32.3	32.3	32.3	32.3	32.29	31.79	28.86	28.86	28.86	28.86	29.04	29.04	33.63	33.63	33.63	33.63	33.63	33.63	33.63	33.63	33.79	33.45	33.45	33.45	33.45	33.8	32.59	27.46	27.38	28.52	26.09	28.66	27.15
Julius_nlr_5	37.11	37.11	37.11	37.11	37.85	35.87	35.89	36.55	36.48	36.48	36.11	36.11	35.98	35.98	35.98	35.98	35.89	35.89	35.89	35.89	36.07	35.52	0	0	0	0	0	0	37.04	37.04	37.04	37.04	37.04	37.04	37.04	37.04	36.8	36.96	36.96	36.96	36.96	36.27	36.15	33.15	31.39	34.46	0	34.46	0
Lancer_nlr_5	37.11	37.11	37.11	37.11	37.85	35.87	35.89	36.55	36.48	36.48	36.11	36.11	35.98	35.98	35.98	35.98	35.89	35.89	35.89	35.89	36.07	35.52	0	0	0	0	0	0	37.04	37.04	37.04	37.04	37.04	37.04	37.04	37.04	36.8	36.96	36.96	36.96	36.96	36.27	36.15	33.15	31.39	34.46	0	34.46	0
Landmark_nlr_10	37.25	37.25	37.25	37.25	38.64	34.88	35.39	36.82	36.76	36.76	36.34	36.34	36.06	36.06	36.06	36.06	35.93	35.93	35.93	35.93	36.04	34.82	33.08	33.08	33.08	33.08	33.84	33.84	36.56	36.56	36.56	36.56	36.62	36.62	36.62	36.62	36.66	36.28	36.28	36.28	36.28	35.86	35.79	33.43	31.71	36.47	35.69	35.57	31.41
Mace_nlr_10	37.25	37.25	37.25	37.25	38.64	34.88	35.39	36.82	36.76	36.76	36.34	36.34	36.06	36.06	36.06	36.06	35.93	35.93	35.93	35.93	36.04	34.82	33.08	33.08	33.08	33.08	33.84	33.84	36.56	36.56	36.56	36.56	36.62	36.62	36.62	36.62	36.66	36.28	36.28	36.28	36.28	35.86	35.79	33.43	31.71	36.47	35.69	35.57	31.41
Stanley_nlr_10	37.25	37.25	37.25	37.25	38.64	34.88	35.39	36.82	36.76	36.76	36.34	36.34	36.06	36.06	36.06	36.06	35.93	35.93	35.93	35.93	36.04	34.82	33.08	33.08	33.08	33.08	33.84	33.84	36.56	36.56	36.56	36.56	36.62	36.62	36.62	36.62	36.66	36.28	36.28	36.28	36.28	35.86	35.79	33.43	31.71	36.47	35.69	35.57	31.41
Landmark_nlr_13	38.09	38.09	38.09	38.09	39.05	37.22	35.79	37.7	37.63	37.63	37.36	37.36	37.23	37.23	37.23	37.23	37.04	37.04	37.04	37.04	37.21	36.39	0	0	0	0	0	0	38.35	38.35	38.35	38.35	38.35	38.35	38.35	38.35	38.1	37.86	37.86	37.86	37.86	37.51	37.19	32.96	30.53	35.39	0	35.21	41.67
Mace_nlr_13	38.09	38.09	38.09	38.09	39.05	37.22	35.79	37.7	37.63	37.63	37.36	37.36	37.23	37.23	37.23	37.23	37.04	37.04	37.04	37.04	37.21	36.39	0	0	0	0	0	0	38.35	38.35	38.35	38.35	38.35	38.35	38.35	38.35	38.1	37.86	37.86	37.86	37.86	37.51	37.19	32.96	30.53	35.39	0	35.21	41.67
SY_Mattis_nlr_12	38.09	38.09	38.09	38.09	39.05	37.22	35.79	37.7	37.63	37.63	37.36	37.36	37.23	37.23	37.23	37.23	37.04	37.04	37.04	37.04	37.21	36.39	0	0	0	0	0	0	38.35	38.35	38.35	38.35	38.35	38.35	38.35	38.35	38.1	37.86	37.86	37.86	37.86	37.51	37.19	32.96	30.53	35.39	0	35.21	41.67
Landmark_nlr_5	35.65	35.65	35.65	35.65	37.03	33.83	33.36	34.2	34.15	34.15	34.11	34.11	34.04	34.04	34.04	34.04	34.61	34.61	34.61	34.61	34.51	32.37	26.56	26.56	26.56	26.56	27.6	27.6	34.84	34.84	34.84	34.84	34.7	34.7	34.7	34.7	34.42	35.87	35.87	35.87	35.87	34.78	34.07	30.06	29.93	29.82	27.67	29.55	34.52
Mace_nlr_5	35.65	35.65	35.65	35.65	37.03	33.83	33.36	34.2	34.15	34.15	34.11	34.11	34.04	34.04	34.04	34.04	34.61	34.61	34.61	34.61	34.51	32.37	26.56	26.56	26.56	26.56	27.6	27.6	34.84	34.84	34.84	34.84	34.7	34.7	34.7	34.7	34.42	35.87	35.87	35.87	35.87	34.78	34.07	30.06	29.93	29.82	27.67	29.55	34.52
Stanley_nlr_5	35.65	35.65	35.65	35.65	37.03	33.83	33.36	34.2	34.15	34.15	34.11	34.11	34.04	34.04	34.04	34.04	34.61	34.61	34.61	34.61	34.51	32.37	26.56	26.56	26.56	26.56	27.6	27.6	34.84	34.84	34.84	34.84	34.7	34.7	34.7	34.7	34.42	35.87	35.87	35.87	35.87	34.78	34.07	30.06	29.93	29.82	27.67	29.55	34.52
SY_Mattis_nlr_5	35.65	35.65	35.65	35.65	37.03	33.83	33.36	34.2	34.15	34.15	34.11	34.11	34.04	34.04	34.04	34.04	34.61	34.61	34.61	34.61	34.51	32.37	26.56	26.56	26.56	26.56	27.6	27.6	34.84	34.84	34.84	34.84	34.7	34.7	34.7	34.7	34.42	35.87	35.87	35.87	35.87	34.78	34.07	30.06	29.93	29.82	27.67	29.55	34.52
Spelt_nlr_10	35.54	35.54	35.54	35.54	36.97	33.74	33.29	34.1	34.04	34.04	33.97	33.97	33.9	33.9	33.9	33.9	34.47	34.47	34.47	34.47	34.37	32.2	26.56	26.56	26.56	26.56	27.6	27.6	34.63	34.63	34.63	34.63	34.49	34.49	34.49	34.49	34.28	35.81	35.81	35.81	35.81	34.57	33.92	30.23	30.13	30.12	28.17	29.85	34.52
Julius_nlr_3	36.03	36.03	36.03	36.03	37.33	34.34	33.65	34.78	34.73	34.73	34.49	34.49	34.56	34.56	34.56	34.56	35.13	35.13	35.13	35.13	35.03	33.33	27.84	27.84	27.84	27.84	28.87	28.87	35.09	35.09	35.09	35.09	34.95	34.95	34.95	34.95	34.53	36.21	36.21	36.21	36.21	34.75	34.18	29.69	29.5	29.57	27.49	29.3	28.57
Lancer_nlr_3	36.03	36.03	36.03	36.03	37.33	34.34	33.65	34.78	34.73	34.73	34.49	34.49	34.56	34.56	34.56	34.56	35.13	35.13	35.13	35.13	35.03	33.33	27.84	27.84	27.84	27.84	28.87	28.87	35.09	35.09	35.09	35.09	34.95	34.95	34.95	34.95	34.53	36.21	36.21	36.21	36.21	34.75	34.18	29.69	29.5	29.57	27.49	29.3	28.57
Arina_nlr_8	36.02	36.02	36.02	36.02	37.3	34.38	33.85	34.77	34.72	34.72	34.07	34.07	34.13	34.13	34.13	34.13	34.71	34.71	34.71	34.71	34.61	33.02	27.92	27.92	27.92	27.92	28.43	28.43	34.85	34.85	34.85	34.85	34.72	34.72	34.72	34.72	34.37	35.74	35.74	35.74	35.74	34.77	33.99	31.16	30.23	29.96	30.86	30.36	32.94
Chinese_Spring_nlr_8	36.02	36.02	36.02	36.02	37.3	34.38	33.85	34.77	34.72	34.72	34.07	34.07	34.13	34.13	34.13	34.13	34.71	34.71	34.71	34.71	34.61	33.02	27.92	27.92	27.92	27.92	28.43	28.43	34.85	34.85	34.85	34.85	34.72	34.72	34.72	34.72	34.37	35.74	35.74	35.74	35.74	34.77	33.99	31.16	30.23	29.96	30.86	30.36	32.94
Norin61_nlr_8	36.02	36.02	36.02	36.02	37.3	34.38	33.85	34.77	34.72	34.72	34.07	34.07	34.13	34.13	34.13	34.13	34.71	34.71	34.71	34.71	34.61	33.02	27.92	27.92	27.92	27.92	28.43	28.43	34.85	34.85	34.85	34.85	34.72	34.72	34.72	34.72	34.37	35.74	35.74	35.74	35.74	34.77	33.99	31.16	30.23	29.96	30.86	30.36	32.94
Jagger_nlr_8	34.46	34.46	34.46	34.46	35.91	34.23	33.89	34.41	34.38	34.38	33.47	33.47	33.4	33.4	33.4	33.4	33.62	33.62	33.62	33.62	33.59	33.14	33.08	33.08	33.08	33.08	33.08	33.08	33.46	33.46	33.46	33.46	33.37	33.37	33.37	33.37	33.18	32.9	32.9	32.9	32.9	33.41	33.32	29.72	30.64	31.68	31.86	31.25	27.9
Julius_nlr_4	35.71	35.71	35.71	35.71	36.99	33.62	34.28	34.99	34.95	34.95	34.35	34.35	34.12	34.12	34.12	34.12	34.12	34.12	34.12	34.12	34.03	34.66	34.59	34.59	34.59	34.59	34.66	34.66	34.73	34.73	34.73	34.73	34.61	34.61	34.61	34.61	34.66	34.22	34.22	34.22	34.22	34.26	33.88	30.02	31.27	31.81	33.45	32.41	31.98
Lancer_nlr_4	35.71	35.71	35.71	35.71	36.99	33.62	34.28	34.99	34.95	34.95	34.35	34.35	34.12	34.12	34.12	34.12	34.12	34.12	34.12	34.12	34.03	34.66	34.59	34.59	34.59	34.59	34.66	34.66	34.73	34.73	34.73	34.73	34.61	34.61	34.61	34.61	34.66	34.22	34.22	34.22	34.22	34.26	33.88	30.02	31.27	31.81	33.45	32.41	31.98
Spelt_nlr_11	34	34	34	34	36.79	32.02	32.8	32.94	32.89	32.89	32.02	32.02	31.69	31.69	31.69	31.69	31.68	31.68	31.68	31.68	31.66	32.2	24.68	24.68	24.68	24.68	25.32	25.32	33.15	33.15	33.15	33.15	32.95	32.95	32.95	32.95	32.75	32.64	32.64	32.64	32.64	32.67	31.78	28.37	30	28.66	29.72	28.94	32.17
Landmark_nlr_16	34.23	34.23	34.23	34.23	36.77	32.67	32.84	32.85	32.77	32.77	33.2	33.2	32.31	32.31	32.31	32.31	32.5	32.5	32.5	32.5	32.47	33.83	0	0	0	0	0	0	34.22	34.22	34.22	34.22	34.03	34.03	34.03	34.03	33.46	33.04	33.04	33.04	33.04	33.77	33.77	32.24	30.76	32.83	0	32.83	33.33
Mace_nlr_16	34.23	34.23	34.23	34.23	36.77	32.67	32.84	32.85	32.77	32.77	33.2	33.2	32.31	32.31	32.31	32.31	32.5	32.5	32.5	32.5	32.47	33.83	0	0	0	0	0	0	34.22	34.22	34.22	34.22	34.03	34.03	34.03	34.03	33.46	33.04	33.04	33.04	33.04	33.77	33.77	32.24	30.76	32.83	0	32.83	33.33
Stanley_nlr_12	34.23	34.23	34.23	34.23	36.77	32.67	32.84	32.85	32.77	32.77	33.2	33.2	32.31	32.31	32.31	32.31	32.5	32.5	32.5	32.5	32.47	33.83	0	0	0	0	0	0	34.22	34.22	34.22	34.22	34.03	34.03	34.03	34.03	33.46	33.04	33.04	33.04	33.04	33.77	33.77	32.24	30.76	32.83	0	32.83	33.33
SY_Mattis_nlr_15	34.23	34.23	34.23	34.23	36.77	32.67	32.84	32.85	32.77	32.77	33.2	33.2	32.31	32.31	32.31	32.31	32.5	32.5	32.5	32.5	32.47	33.83	0	0	0	0	0	0	34.22	34.22	34.22	34.22	34.03	34.03	34.03	34.03	33.46	33.04	33.04	33.04	33.04	33.77	33.77	32.24	30.76	32.83	0	32.83	33.33
Arina_nlr_15	34.3	34.3	34.3	34.3	36.85	32.36	32.24	32.3	32.22	32.22	33.1	33.1	32.22	32.22	32.22	32.22	32.31	32.31	32.31	32.31	32.28	34.19	0	0	0	0	0	0	34.12	34.12	34.12	34.12	33.93	33.93	33.93	33.93	33.55	32.7	32.7	32.7	32.7	33.96	33.17	32.57	30.7	31.98	0	31.69	34.52
Chinese_Spring_nlr_15	34.3	34.3	34.3	34.3	36.85	32.36	32.24	32.3	32.22	32.22	33.1	33.1	32.22	32.22	32.22	32.22	32.31	32.31	32.31	32.31	32.28	34.19	0	0	0	0	0	0	34.12	34.12	34.12	34.12	33.93	33.93	33.93	33.93	33.55	32.7	32.7	32.7	32.7	33.96	33.17	32.57	30.7	31.98	0	31.69	34.52
Jagger_nlr_16	34.3	34.3	34.3	34.3	36.85	32.36	32.24	32.3	32.22	32.22	33.1	33.1	32.22	32.22	32.22	32.22	32.31	32.31	32.31	32.31	32.28	34.19	0	0	0	0	0	0	34.12	34.12	34.12	34.12	33.93	33.93	33.93	33.93	33.55	32.7	32.7	32.7	32.7	33.96	33.17	32.57	30.7	31.98	0	31.69	34.52
Norin61_nlr_15	34.3	34.3	34.3	34.3	36.85	32.36	32.24	32.3	32.22	32.22	33.1	33.1	32.22	32.22	32.22	32.22	32.31	32.31	32.31	32.31	32.28	34.19	0	0	0	0	0	0	34.12	34.12	34.12	34.12	33.93	33.93	33.93	33.93	33.55	32.7	32.7	32.7	32.7	33.96	33.17	32.57	30.7	31.98	0	31.69	34.52
Julius_nlr_7	34.55	34.55	34.55	34.55	36.89	32.6	32.34	32.62	32.54	32.54	33.3	33.3	32.42	32.42	32.42	32.42	32.51	32.51	32.51	32.51	32.48	34.32	0	0	0	0	0	0	34.3	34.3	34.3	34.3	34.11	34.11	34.11	34.11	33.74	33.05	33.05	33.05	33.05	34.16	33.37	33.14	30.87	32.56	0	32.27	34.52
Lancer_nlr_7	34.55	34.55	34.55	34.55	36.77	32.6	32.21	32.62	32.54	32.54	33.3	33.3	32.42	32.42	32.42	32.42	32.51	32.51	32.51	32.51	32.48	34.32	0	0	0	0	0	0	34.3	34.3	34.3	34.3	34.11	34.11	34.11	34.11	33.74	33.05	33.05	33.05	33.05	34.16	33.37	33.14	30.87	32.56	0	32.27	34.52
Spelt_nlr_12	34.68	34.68	34.68	34.68	36.53	33.81	32.94	33.76	33.68	33.68	33.9	33.9	33.3	33.3	33.3	33.3	33.7	33.7	33.7	33.7	33.67	34.38	0	0	0	0	0	0	34.6	34.6	34.6	34.6	34.41	34.41	34.41	34.41	34.5	34.55	34.55	34.55	34.55	34.58	34.57	30.54	31.52	31.4	0	31.1	35.71
Landmark_nlr_18	34.02	34.02	34.02	34.02	34.11	32.95	32.32	32.32	32.32	32.32	32.87	32.87	31.81	31.81	31.81	31.81	32.44	32.44	32.44	32.44	32.44	34.19	0	0	0	0	0	0	33.44	33.44	33.44	33.44	33.23	33.23	33.23	33.23	32.94	33.12	33.12	33.12	33.12	33.41	32.97	32	29.68	31.1	0	31.69	0
Mace_nlr_18	34.02	34.02	34.02	34.02	34.11	32.95	32.32	32.32	32.32	32.32	32.87	32.87	31.81	31.81	31.81	31.81	32.44	32.44	32.44	32.44	32.44	34.19	0	0	0	0	0	0	33.44	33.44	33.44	33.44	33.23	33.23	33.23	33.23	32.94	33.12	33.12	33.12	33.12	33.41	32.97	32	29.68	31.1	0	31.69	0
Stanley_nlr_14	34.02	34.02	34.02	34.02	34.11	32.95	32.32	32.32	32.32	32.32	32.87	32.87	31.81	31.81	31.81	31.81	32.44	32.44	32.44	32.44	32.44	34.19	0	0	0	0	0	0	33.44	33.44	33.44	33.44	33.23	33.23	33.23	33.23	32.94	33.12	33.12	33.12	33.12	33.41	32.97	32	29.68	31.1	0	31.69	0
SY_Mattis_nlr_17	34.02	34.02	34.02	34.02	34.11	32.95	32.32	32.32	32.32	32.32	32.87	32.87	31.81	31.81	31.81	31.81	32.44	32.44	32.44	32.44	32.44	34.19	0	0	0	0	0	0	33.44	33.44	33.44	33.44	33.23	33.23	33.23	33.23	32.94	33.12	33.12	33.12	33.12	33.41	32.97	32	29.68	31.1	0	31.69	0
Spelt_nlr_14	35.27	35.27	35.27	35.27	37.25	34.69	32.91	34.4	34.32	34.32	34.1	34.1	33.4	33.4	33.4	33.4	33.7	33.7	33.7	33.7	33.67	34.82	0	0	0	0	0	0	35.08	35.08	35.08	35.08	34.89	34.89	34.89	34.89	34.69	34.38	34.38	34.38	34.38	35.48	34.87	29.97	30.13	30.82	0	30.51	37.35
[truncated: 118 more columns]

## Sheet: Table S3
Table S3. NLR-loci identified in multiple wheat varieties with NLR-Annotator. Where possible, the gene model overlapping the NLR-Annotator locus is indicated and the corresponding protein coding sequence was used to predict the presence of conserved domains. When no projected gene model was overlapping with a predicted NLR locus, we performed a six-frame translation with EMBOSS Transeq (https://w…
NLR-Annotator locus	Overlapping_gene_model	Alternative	Conserved domains	Comment	Predicted NLS
Arina_nlr_1	TraesARI2B01G527000.1		NB
Arina_nlr_2	TraesARI2B01G527100.1		NB
Arina_nlr_3	Arina_3_3	6-frames-translation with EMBOSS Transeq	NB
Arina_nlr_4	TraesARI2B01G527700.1		NB
Arina_nlr_5	Arina_5_3	6-frames-translation with EMBOSS Transeq	NB
Arina_nlr_6	TraesARI2B01G527900.1		NB-LRR
Arina_nlr_7	TraesARI2B01G528100.1		NB-LRR
Arina_nlr_8	Arina_8_3	6-frames-translation with EMBOSS Transeq	NB
Arina_nlr_9	TraesARI2B01G529800.1		BED-NB		Y
Arina_nlr_10	TraesARI2B01G530300.1		BED-NB-LRR		Y
Arina_nlr_11	Arina_11_1	6-frames-translation with EMBOSS Transeq	BED-NB
Arina_nlr_12				misannotation NLR Annotator
Arina_nlr_13				misannotation NLR Annotator
Arina_nlr_14				misannotation NLR Annotator
Arina_nlr_15	Arina_15_3	6-frames-translation with EMBOSS Transeq	BED-NB
Arina_nlr_16	Arina_16_3	6-frames-translation with EMBOSS Transeq	BED-NB
Arina_nlr_17	TraesARI2B01G531400.1		BED-NB		Y
Jagger_nlr_1	TraesJAG2B01G522800.1		NB
Jagger_nlr_2	TraesJAG2B01G522900.1		NB
Jagger_nlr_3	Jagger_3_3	6-frames-translation with EMBOSS Transeq	NB
Jagger_nlr_4	TraesJAG2B01G523500.1		NB
Jagger_nlr_5	Jagger_5_3	6-frames-translation with EMBOSS Transeq	NB
Jagger_nlr_6	TraesJAG2B01G523700.1		NB-LRR
Jagger_nlr_7	TraesJAG2B01G523800.1		NB-LRR
Jagger_nlr_8	TraesJAG2B01G525000.1		NB
Jagger_nlr_9	TraesJAG2B01G525300.1		BED-NB		Y
Jagger_nlr_10	TraesJAG2B01G525800.1		BED-NB-LRR		Y
Jagger_nlr_11	Jagger_11_2	6-frames-translation with EMBOSS Transeq	BED-NB
Jagger_nlr_12		6-frames-translation with EMBOSS Transeq		misannotation NLR Annotator
Jagger_nlr_13		6-frames-translation with EMBOSS Transeq		misannotation NLR Annotator
Jagger_nlr_14		6-frames-translation with EMBOSS Transeq		misannotation NLR Annotator
Jagger_nlr_15		6-frames-translation with EMBOSS Transeq		misannotation NLR Annotator
Jagger_nlr_16	Jagger_16_3	6-frames-translation with EMBOSS Transeq	BED-NB-LRR
Jagger_nlr_17	Jagger_17_3	6-frames-translation with EMBOSS Transeq	BED-NB-LRR
Jagger_nlr_18	TraesJAG2B01G526900.1		BED-NB		Y
Julius_nlr_1	TraesJUL2B01G522600.1		NB
Julius_nlr_2	TraesJUL2B01G522800.1		NB-LRR
Julius_nlr_3	Julius_3_2	6-frames-translation with EMBOSS Transeq	NB-LRR
Julius_nlr_4	TraesJUL2B01G523700.1 but not taken		BED-NB-LRR	corrected based on Yr5 sequence	Y
Julius_nlr_5	Julius_5_3	6-frames-translation with EMBOSS Transeq	BED-NB
Julius_nlr_6	Julius_6_1 and Julius_6_2	6-frames-translation with EMBOSS Transeq	BED-NB
Julius_nlr_7	Julius_7_3	6-frames-translation with EMBOSS Transeq	BED-BED-NB-LRR
Julius_nlr_8	Julius_8_3	6-frames-translation with EMBOSS Transeq	BED-NB
Julius_nlr_9	Julius_9_2	6-frames-translation with EMBOSS Transeq	BED-NB
Julius_nlr_10	Julius_10_3	6-frames-translation with EMBOSS Transeq	BED-NB
Julius_nlr_11	TraesJUL2B01G524700.1		NA	too short
Julius_nlr_12	TraesJUL2B01G525000.1		BED-NB		Y
Julius_nlr_13	Julius_13_4 and Julius_13_6	6-frames-translation with EMBOSS Transeq	BED-NB
Lancer_nlr_1	TraesLAC2B01G496000.1		NB
Lancer_nlr_2	TraesLAC2B01G496100.1		NB-LRR
Lancer_nlr_3	Lancer_3_2	6-frames-translation with EMBOSS Transeq	NB-LRR
Lancer_nlr_4	Lancer_4_2	6-frames-translation with EMBOSS Transeq	BED-NB-LRR	corrected based on Yr5 sequence
Lancer_nlr_5	Lancer_5_3	6-frames-translation with EMBOSS Transeq	BED-NB
Lancer_nlr_6	TraesLAC2B01G497200.1		BED-NB	too many stops
Lancer_nlr_7	Lancer_7_3	6-frames-translation with EMBOSS Transeq	BED-BED-NB-LRR
Lancer_nlr_8	Lancer_8_3	6-frames-translation with EMBOSS Transeq	BED-NB
Lancer_nlr_9	Lancer_9_3	6-frames-translation with EMBOSS Transeq	BED-NB
Lancer_nlr_10	Lancer_10_3	6-frames-translation with EMBOSS Transeq	BED-NB
Lancer_nlr_11	Lancer_11_3	6-frames-translation with EMBOSS Transeq	BED-NB
Lancer_nlr_12	Lancer_12_3	6-frames-translation with EMBOSS Transeq	BED-NB
Lancer_nlr_13	TraesLAC2B01G498200.1		BED-NB		Y
Landmark_nlr_1	TraesLDM2B01G518300		NB
Landmark_nlr_2	TraesLDM2B01G518400		NB
Landmark_nlr_3	Landmark_3_3	6-frames-translation with EMBOSS Transeq	NB
Landmark_nlr_4	TraesLDM2B01G518700		NB		Y
Landmark_nlr_5	TraesLDM2B01G519400		NB
Landmark_nlr_6	TraesLDM2B01G519700		BED-NB	too many stops
Landmark_nlr_7	Landmark_7_2 and 7_3	6-frames-translation with EMBOSS Transeq	BED-NB
Landmark_nlr_8	Landmark_8_2	6-frames-translation with EMBOSS Transeq	BED-NB
Landmark_nlr_9	Landmark_9_2 and Landmark_9_3	6-frames-translation with EMBOSS Transeq	BED-NB
Landmark_nlr_10	Landmark_10_1 and Landmark_10_2	6-frames-translation with EMBOSS Transeq	BED-NB	Yr7 alleles so annotated based on Yr7
Landmark_nlr_11	Landmark_11_3	6-frames-translation with EMBOSS Transeq	NB
Landmark_nlr_12	Landmark_12_3	6-frames-translation with EMBOSS Transeq	BED-NB
Landmark_nlr_13	TraesLDM2B01G520400.1		NB-LRR	too many stops
Landmark_nlr_14	Landmark_14_1	6-frames-translation with EMBOSS Transeq	NB
Landmark_nlr_15	Landmark_15_1	6-frames-translation with EMBOSS Transeq	BED-NB
Landmark_nlr_16	TraesLDM2B01G520800		BED-NB-LRR	too many stops
Landmark_nlr_17	Landmark_17_3	6-frames-translation with EMBOSS Transeq	NB-NB
Landmark_nlr_18	Landmark_18_1 and 18_3	6-frames-translation with EMBOSS Transeq	BED-NB
Mace_nlr_1	TraesMAC2B01G527300.1		NB
Mace_nlr_2	TraesMAC2B01G527400.1		NB
Mace_nlr_3	Mace_2_3	6-frames-translation with EMBOSS Transeq	NB
Mace_nlr_4	TraesMAC2B01G527900.1		NB
Mace_nlr_5	Mace_5_2	6-frames-translation with EMBOSS Transeq	NB-LRR
Mace_nlr_6	TraesMAC2B01G528900.1		BED-NB	too many stops
Mace_nlr_7	Mace_7_2 and Mace_7_3	6-frames-translation with EMBOSS Transeq	BED-NB-LRR
Mace_nlr_8	Mace_8_2	6-frames-translation with EMBOSS Transeq	BED-NB
Mace_nlr_9	Mace_9_2 and Mace_9_3	6-frames-translation with EMBOSS Transeq	BED-NB
Mace_nlr_10	Mace_10_1 and Mace_10_2	6-frames-translation with EMBOSS Transeq	BED-NB-LRR	Yr7 alleles so annotated based on Yr7
Mace_nlr_11	Mace_11_3	6-frames-translation with EMBOSS Transeq	NB
Mace_nlr_12	Mace_12_3	6-frames-translation with EMBOSS Transeq	BED-NB
Mace_nlr_13	Mace_13_3	6-frames-translation with EMBOSS Transeq	BED-NB-LRR
Mace_nlr_14	Mace_14_3	6-frames-translation with EMBOSS Transeq	NB
Mace_nlr_15	TraesMAC2B01G529600.1		BED-NB	too many stops
Mace_nlr_16	Mace_16_3	6-frames-translation with EMBOSS Transeq	BED-NB-LRR
Mace_nlr_17	Mace_17_3	6-frames-translation with EMBOSS Transeq	NB
Mace_nlr_18	Mace_18_1 and Mace_18_3	6-frames-translation with EMBOSS Transeq	BED-NB
Norin61_nlr_1	TraesNOR2B01G529900.1		NB
Norin61_nlr_2	TraesNOR2B01G530000.1		NB
Norin61_nlr_3	Norin61_3_3	6-frames-translation with EMBOSS Transeq	NB
Norin61_nlr_4	TraesNOR2B01G530200.1		NB
Norin61_nlr_5	Norin61_5_3	6-frames-translation with EMBOSS Transeq	NB
Norin61_nlr_6	TraesNOR2B01G530400.1		NB-LRR
Norin61_nlr_7	TraesNOR2B01G530500.1		NB-LRR
Norin61_nlr_8	Norin61_8_3	6-frames-translation with EMBOSS Transeq	NB
Norin61_nlr_9	TraesNOR2B01G531900.1		BED-NB		Y
Norin61_nlr_10	TraesNOR2B01G532400.1		BED-NB-LRR		Y
Norin61_nlr_11	Norin61_11_2	6-frames-translation with EMBOSS Transeq	BED-NB
Norin61_nlr_12	Norin61_12_1	6-frames-translation with EMBOSS Transeq	BED-NB	misannotation NLR Annotator
Norin61_nlr_13	Norin61_13_1	6-frames-translation with EMBOSS Transeq	NB-NB	misannotation NLR Annotator
Norin61_nlr_14	Norin61_14_3	6-frames-translation with EMBOSS Transeq	NB	misannotation NLR Annotator
Norin61_nlr_15	Norin61_15_3	6-frames-translation with EMBOSS Transeq	BED-NB-LRR
Norin61_nlr_16	Norin61_16_3	6-frames-translation with EMBOSS Transeq	BED-NB-LRR
Norin61_nlr_17	TraesNOR2B01G533500.1		BED-NB		Y
Stanley_nlr_1	TraesSTA2B01G531500.1		NB
Stanley_nlr_2	TraesSTA2B01G531600.1		NB
Stanley_nlr_3	Stanley_3_3	6-frames-translation with EMBOSS Transeq	NB
Stanley_nlr_4	TraesSTA2B01G532100.1		NB
Stanley_nlr_5	Stanley_5_2	6-frames-translation with EMBOSS Transeq	NB-LRR
Stanley_nlr_6	TraesSTA2B01G533100.1		BED-NB	too many stops
Stanley_nlr_7	Stanley_7_1 and Stanley_7_3	6-frames-translation with EMBOSS Transeq	BED-NB-LRR
Stanley_nlr_8	Stanley_8_2	6-frames-translation with EMBOSS Transeq	BED-NB
Stanley_nlr_9	Stanley_9_2 and Stanley_9_3	6-frames-translation with EMBOSS Transeq	BED-NB
Stanley_nlr_10	Stanley_10_1 and Stanley_10_2	6-frames-translation with EMBOSS Transeq	BED-NB-LRR	Yr7 alleles so annotated based on Yr7
Stanley_nlr_11	Stanley_11_1	6-frames-translation with EMBOSS Transeq	BED-NB
Stanley_nlr_12	Stanley_12_3	6-frames-translation with EMBOSS Transeq	BED-NB-LRR
Stanley_nlr_13	Stanley_13_3	6-frames-translation with EMBOSS Transeq	NB
Stanley_nlr_14	Stanley_14_1 and Stanley_14_3	6-frames-translation with EMBOSS Transeq	BED-NB
Stanley_nlr_15	Stanley_15_6	6-frames-translation with EMBOSS Transeq	NB-LRR
Stanley_nlr_16	Stanley_16_4	6-frames-translation with EMBOSS Transeq	NB
Stanley_nlr_17	Stanley_17_5	6-frames-translation with EMBOSS Transeq	BED-NB
Stanley_nlr_18	TraesSTA2B01G533400.1		BED-NB	too many stops
SY_nlr_Mattis_nlr_1	TraesSYM2B01G522400.1		NB
SY_nlr_Mattis_nlr_2	TraesSYM2B01G522500.1		NB
SY_nlr_Mattis_nlr_3	SY_Mattis_3_3	6-frames-translation with EMBOSS Transeq	NB
SY_nlr_Mattis_nlr_4	TraesSYM2B01G523000.1		NB
SY_nlr_Mattis_nlr_5	SY_Mattis_5_2	6-frames-translation with EMBOSS Transeq	NB-LRR
SY_nlr_Mattis_nlr_6	SY_Mattis_6_1 and SY_Mattis_6_2	6-frames-translation with EMBOSS Transeq	BED-NB	lots of additional domains in SY_Mattis_6_2
SY_nlr_Mattis_nlr_7	SY_Mattis_7_1 and SY_Mattis_7_3	6-frames-translation with EMBOSS Transeq	BED-NB-LRR
SY_nlr_Mattis_nlr_8	SY_Mattis_8_2	6-frames-translation with EMBOSS Transeq	BED-NB
SY_nlr_Mattis_nlr_9	SY_Mattis_9_2 and SY_Mattis_9_33	6-frames-translation with EMBOSS Transeq	BED-NB
SY_nlr_Mattis_nlr_11	SY_Mattis_11_3	6-frames-translation with EMBOSS Transeq	BED-NB
SY_nlr_Mattis_nlr_12	TraesSYM2B01G524900.1		NB-LRR	too many stops
SY_nlr_Mattis_nlr_13	SY_Mattis_13_3	6-frames-translation with EMBOSS Transeq	NB
SY_nlr_Mattis_nlr_14	TraesSYM2B01G525000.1		BED-NB	too many stops
SY_nlr_Mattis_nlr_15	SY_Mattis_15_3	6-frames-translation with EMBOSS Transeq	BED-NB-LRR
SY_nlr_Mattis_nlr_17	SY_Mattis_17_1 and SY_Mattis_17_2	6-frames-translation with EMBOSS Transeq	BED-NB
CS_nlr_1	TraesCS2B02G486100.1		NB
CS_nlr_2	TraesCS2B02G486200.1		NB
CS_nlr_3	TraesCS2B02G486247.1		NA	too short
CS_nlr_4	TraesCS2B02G486300.1		NB
CS_nlr_5	TraesCS2B02G486390.1		NA	too short
CS_nlr_6	TraesCS2B02G486400.1		NB
CS_nlr_7	TraesCS2B02G486700.1		NB
CS_nlr_8	CS_8_3	6-frames-translation with EMBOSS Transeq	NB
CS_nlr_9	TraesCS2B02G488000.1		BED-NB		Y
CS_nlr_10	TraesCS2B02G488400.1		BED-NB		Y
CS_nlr_11	CS_11_2	6-frames-translation with EMBOSS Transeq	BED-NB
CS_nlr_15	CS_15_3	6-frames-translation with EMBOSS Transeq	BED-NB-LRR
CS_nlr_16	CS_16_3	6-frames-translation with EMBOSS Transeq	BED-NB-LRR
CS_nlr_17	TraesCS2B02G489400.1		BED-NB		Y
Yr7	annotated in Marchal et al., 2018		BED-NB-LRR
Yr5	annotated in Marchal et al., 2018		BED-NB-LRR
YrSP	annotated in Marchal et al., 2018		BED-NB-LRR
splet_nlr_1	spelt_1_2	6-frames-translation with EMBOSS Transeq	NB
splet_nlr_2	spelt_2_1	6-frames-translation with EMBOSS Transeq	NB-LRR
splet_nlr_3	-	-	-	too short
splet_nlr_4	spelt_4_2	6-frames-translation with EMBOSS Transeq	NB
splet_nlr_5	spelt_5_2	6-frames-translation with EMBOSS Transeq	NB
splet_nlr_6	spelt_6_3	6-frames-translation with EMBOSS Transeq	NB
splet_nlr_7	splet_7_1 or 2	6-frames-translation with EMBOSS Transeq	NB
splet_nlr_8	spelt_8_2	6-frames-translation with EMBOSS Transeq	NB
splet_nlr_9	spelt_9_2	6-frames-translation with EMBOSS Transeq	NB
splet_nlr_10	spelt_10_1	6-frames-translation with EMBOSS Transeq	NB-LRR
splet_nlr_11	spelt_11_2 or 3	6-frames-translation with EMBOSS Transeq	BED-NB-LRR
splet_nlr_12	spelt_12_2	6-frames-translation with EMBOSS Transeq	BED-NB-LRR
splet_nlr_13	spelt_13_2	6-frames-translation with EMBOSS Transeq	BED-NB-LRR
splet_nlr_14	spelt_14_2	6-frames-translation with EMBOSS Transeq	BED-NB-LRR

## Sheet: Table S4
Table S4. List of the potential NLR alleles in the Yr region across the multiple wheat cultivars. Data is based on BLAST results selecting for 100% identity across 100% of the query sequence.
ID1	ID2	ID3		comment	unique
Arina_1	Norin61_1	Jagger_nlr1	CS_nlr1
Arina_2	Norin61_2	Jagger_nlr2	CS_nlr2
Arina_3	Jagger_nlr3
Arina_4					x
Arina_5	Norin61_5	Jagger_nlr5	CS_nlr5
Arina_6	Norin61_6	Jagger_nlr6	CS_nlr6
Arina_7	Norin61_7	Jagger_nlr7	CS_nlr7
Arina_8	Norin61_8	CS_nlr8
Arina_9	Norin61_9	CS_nlr9
Arina_10	Norin61_10	CS_nlr10
Arina_11				longest	x
Arina_15	Norin61_15	Jagger_nlr16	CS_nlr15
Arina_16	Norin61_16	Jagger_nlr17	CS_nlr16
Arina_17					x
Jagger_nlr4					x
Jagger_nlr8					x
Jagger_nlr10					x
Jagger_nlr11				longest	x
Jagger_nlr18	Norin61_17	CS_nlr17
Julius_1	Lancer_1
Julius_2	Lancer_2
Julius_3	Lancer_3
Julius_4	Lancer_4
Julius_5	Lancer_5
Julius_6					x
Julius_7					x
Julius_8					x
Julius_9					x
Julius_10	Lancer_11
Julius_11	Lancer_12
Julius_12	Lancer_13
Julius_13					x
Lancer_6					x
Lancer_7					x
Lancer_8					x
Lancer_9					x
Lancer_10					x
Landmark_1	SY_Mattis_1	Mace_1	Stanley_1
Landmark_2	SY_Mattis_2	Mace_2	Stanley_2
Landmark_3	SY_Mattis_3	Mace_3	Stanley_3
Landmark_4	SY_Mattis_4	Mace_4	Stanley_4
Landmark_5	SY_Mattis_5	Mace_5	Stanley_5
Landmark_6		Mace_6
Landmark_7		Mace_7	Stanley_7
Landmark_8	SY_Mattis_8	Mace_8	Stanley_8
Landmark_9	SY_Mattis_9	Mace_9	Stanley_9
Landmark_10		Mace_10	Stanley_10
Landmark_11		Mace_11	Stanley_16
Landmark_12	SY_Mattis_11	Mace_12	Stanley_17
Landmark_13	SY_Mattis_12	Mace_13	Stanley_18
Landmark_14	SY_Mattis_13	Mace_14
Landmark_15	SY_Mattis_14	Mace_15	Stanley_11
Landmark_16	SY_Mattis_15	Mace_16	Stanley_12
Landmark_17		Mace_17	Stanley_13
Landmark_18	SY_Mattis_17	Mace_18	Stanley_14
Norin61_3	CS_nlr3
Norin61_4	CS_nlr4
Norin61_11	CS_nlr11			longest
SY_Mattis_6					x
SY_Mattis_7					x
Stanley15					x
Yr7					x
Yr5					x
YrSP					x

## Sheet: Table S5
Table S5. Downloaded proteomes for the study and associated BUSCO scores based on the Viridiplantae and Embryophyta datasets. We retained proteomes that obtained a percentage completeness greater than 85 % for both Viridiplantae and Embryophyta datasets from Embryophyta plants and greater than 85 % for the Virdiplantae dataset for non-Embryphyta plants. Green colour identifies selected proteomes …
Proteome_filename	Specie	source	%complete	%complete and single copy	%complete and duplicated	%fragmented	%missing	number of busco assessed (viridiplantae_odb10)	%complete	%complete and single copy	%complete and duplicated	%fragmented	%missing	number of busco assessed (embryophyta_odb9)	Kept?	BED domain	BED-NLRs
Actinidia_chinensis.Red5_PS1_1.69.0.pep.all.fa	Actinidia chinensis	Ensembl	0.97	0.73	0.24	0.007	0.023	430	0.94	0.694	0.246	0.024	0.036	1440		Y	N
AET_High_confidence_gene_protein.fasta	Aegilops tauschii	http://aegilops.wheat.ucdavis.edu/ATGSP/annotation/	0.919	0.877	0.042	0.044	0.037	430	0.896	0.881	0.015	0.04	0.064	1440		Y	Y
Ahypochondriacus_315_v1.0.protein_primaryTranscriptOnly.fa	Amaranthus hypochondriacus	Phytozome	0.965	0.937	0.028	0.028	0.007	430	0.854	0.807	0.047	0.06	0.086	1440		Y	N
Atrichopoda_291_v1.0.protein_primaryTranscriptOnly.fa	Amborella trichopoda	Phytozome	0.974	0.965	0.009	0.021	0.005	430	0.845	0.812	0.033	0.06	0.095	1440
Acomosus_321_v3.protein_primaryTranscriptOnly.fa	Ananas comosus	Phytozome	0.942	0.905	0.037	0.023	0.035	430	0.893	0.827	0.066	0.042	0.065	1440		Y	N
Acoerulea_195_v1.1.protein_primaryTranscriptOnly.fa	Aquilegia coerulea	Phytozome	0.99	0.937	0.053	0.007	0.003	430	0.958	0.894	0.064	0.02	0.022	1440		Y	N
Acoerulea_322_v3.1.protein_primaryTranscriptOnly.fa	Aquilegia coerulea	Phytozome	0.986	0.951	0.035	0.009	0.005	430	0.955	0.901	0.054	0.019	0.026	1440	latest version kept
Ahalleri_264_v1.1.protein_primaryTranscriptOnly.fa	Arabidopsis halleri	Phytozome	0.919	0.907	0.012	0.063	0.018	430	0.859	0.839	0.02	0.069	0.072	1440		Y	N
Alyrata_107_v1.0.protein_primaryTranscriptOnly.fa	Arabidopsis lyrata	Phytozome	0.991	0.984	0.007	0.002	0.007	430	0.985	0.966	0.019	0.003	0.012	1440		Y	N
Athaliana_167_TAIR10.protein_primaryTranscriptOnly.fa	Arabidopsis thaliana	Phytozome	0.997	0.995	0.002	0.002	0.001	430	0.993	0.983	0.01	0.003	0.004	1440		Y	N
Beta_vulgaris.RefBeet-1.2.2.pep.all.fa	Beta vulgaris	Ensembl	0.989	0.912	0.077	0.009	0.002	430	0.929	0.833	0.096	0.024	0.047	1440		Y	N
Bstricta_278_v1.2.protein_primaryTranscriptOnly.fa	Boechera stricta	Phytozome	0.979	0.974	0.005	0.016	0.005	430	0.974	0.956	0.018	0.012	0.014	1440		Y	N
Bdistachyon_314_v3.1.protein_primaryTranscriptOnly.fa	Brachypodium distachyon	Phytozome	0.997	0.988	0.009	0.002	0.001	430	0.986	0.974	0.012	0.008	0.006	1440		Y	Y
Bstacei_316_v1.1.protein_primaryTranscriptOnly.fa	Brachypodium stacei	Phytozome	1	0.993	0.007	0	0	430	0.986	0.98	0.006	0.01	0.004	1440		Y	Y
Brassica_napus.AST_PRJEB5043_v1.pep.all.fa	Brassica napus	Ensembl	0.993	0.065	0.928	0.005	0.002	430	0.973	0.079	0.894	0.006	0.021	1440		Y	N
Brassica_oleracea.BOL.pep.all.fa	Brassica oleracea	Ensembl	0.967	0.793	0.174	0.009	0.024	430	0.951	0.822	0.129	0.012	0.037	1440		Y	N
BrapaFPsc_277_v1.3.protein_primaryTranscriptOnly.fa	Brassica rapa	Phytozome	0.981	0.821	0.16	0.009	0.01	430	0.969	0.84	0.129	0.014	0.017	1440		Y	N
Cgrandiflora_266_v1.1.protein_primaryTranscriptOnly.fa	Capsella grandiflora	Phytozome	0.974	0.972	0.002	0.019	0.007	430	0.946	0.931	0.015	0.029	0.025	1440		Y	N
Crubella_183_v1.0.protein_primaryTranscriptOnly.fa	Capsella rubella	Phytozome	0.979	0.97	0.009	0.014	0.007	430	0.966	0.944	0.022	0.016	0.018	1440		Y	N
Cpapaya_113_ASGPBv0.4.protein_primaryTranscriptOnly.fa	Carica papaya	Phytozome	0.786	0.763	0.023	0.142	0.072	430	0.72	0.703	0.017	0.138	0.142	1440
Cquinoa_392_v1.0.protein_primaryTranscriptOnly.fa	Chenopodium quinoa	Phytozome	0.968	0.24	0.728	0.019	0.013	430	0.906	0.254	0.652	0.039	0.055	1440		Y	N
Creinhardtii_281_v5.5.protein_primaryTranscriptOnly.fa	Chlamydomonas reinhardtii	Phytozome	0.972	0.963	0.009	0.012	0.016	430	0.276	0.262	0.014	0.019	0.705	1440		N	N
Chondrus_crispus.ASM35022v2.pep.all.fa	Chondrus crispus	Ensembl	0.482	0.447	0.035	0.065	0.453	430	0.129	0.119	0.01	0.005	0.866	1440
Cclementina_182_v1.0.protein_primaryTranscriptOnly.fa	Citrus clementina	Phytozome	0.982	0.97	0.012	0.016	0.002	430	0.946	0.92	0.026	0.026	0.028	1440		Y	N
Csinensis_154_v1.1.protein_primaryTranscriptOnly.fa	Citrus sinensis	Phytozome	0.937	0.928	0.009	0.053	0.01	430	0.872	0.848	0.024	0.065	0.063	1440		Y	N
CsubellipsoideaC_169_227_v2.0.protein_primaryTranscriptOnly.fa	Coccomyxa subellipsoidea	Phytozome	0.858	0.851	0.007	0.058	0.084	430	0.265	0.256	0.009	0.022	0.713	1440		Y	N
Corchorus_capsularis.CCACVL1_1.0.pep.all.fa	Corchorus capsularis	Ensembl	0.951	0.928	0.023	0.019	0.03	430	0.86	0.834	0.026	0.055	0.085	1440		Y	N
Csativus_122_v1.0.protein_primaryTranscriptOnly.fa	Crocus sativus	Phytozome	0.97	0.963	0.007	0.014	0.016	430	0.89	0.872	0.018	0.04	0.07	1440		Y	N
Cyanidioschyzon_merolae.ASM9120v1.pep.all.fa	Cyanidioschyzon merolae	Ensembl	0.432	0.416	0.016	0.056	0.512	430	0.1	0.095	0.005	0.008	0.892	1440
Dcarota_388_v2.0.protein_primaryTranscriptOnly.fa	Daucus carota	Phytozome	0.9	0.833	0.067	0.04	0.06	430	0.832	0.753	0.079	0.058	0.11	1440
Dioscorea_rotundata.TDr96_F1_Pseudo_Chromosome_v1.0.pep.all.fa	Dioscorea rotundata	Ensembl	0.783	0.753	0.03	0.056	0.161	430	0.684	0.653	0.031	0.059	0.257	1440
Dsalina_325_v1.0.protein_primaryTranscriptOnly.fa	Dunaliella salina	Phytozome	0.731	0.712	0.019	0.174	0.095	430	0.186	0.178	0.008	0.034	0.78	1440
Egrandis_297_v2.0.protein_primaryTranscriptOnly.fa	Eucalyptus grandis	Phytozome	0.972	0.937	0.035	0.019	0.009	430	0.923	0.851	0.072	0.028	0.049	1440		Y	Y
Esalsugineum_173_v1.0.protein_primaryTranscriptOnly.fa	Eutrema salsugineum	Phytozome	0.998	0.991	0.007	0.002	0	430	0.984	0.956	0.028	0.008	0.008	1440		Y	N
Fvesca_226_v1.1.protein_primaryTranscriptOnly.fa	Fragaria vesca	Phytozome	0.94	0.921	0.019	0.026	0.034	430	0.88	0.858	0.022	0.052	0.068	1440		Y	N
Galdieria_sulphuraria.ASM34128v1.pep.all.fa	Galdieria sulphuraria	Ensembl	0.53	0.465	0.065	0.06	0.41	430	0.136	0.124	0.012	0.008	0.856	1440
Gmax_275_Wm82.a2.v1.protein_primaryTranscriptOnly.fa	Glycine max	Phytozome	0.997	0.381	0.616	0.002	0.001	430	0.974	0.384	0.59	0.005	0.021	1440		Y	Y
Graimondii_221_v2.1.protein_primaryTranscriptOnly.fa	Gossypium raimondii	Phytozome	0.998	0.921	0.077	0.002	0	430	0.974	0.839	0.135	0.01	0.016	1440		Y	N
Helianthus_annuus.HanXRQr1.0.pep.all.fa	Helianthus annuus	Ensembl	0.979	0.856	0.123	0.009	0.012	430	0.936	0.798	0.138	0.018	0.046	1440		Y	N
Hordeum_vulgare.IBSC_v2.pep.all.fa	Hordeum vulgare	Ensembl	0.916	0.13	0.786	0.014	0.07	430	0.894	0.163	0.731	0.024	0.082	1440		Y	Y
Kfedtschenkoi_382_v1.1.protein_primaryTranscriptOnly.fa	Kalanchoe fedtschenko	Phytozome	0.965	0.881	0.084	0.033	0.002	430	0.895	0.794	0.101	0.038	0.067	1440		Y	N
Klaxiflora_309_v1.1.protein_primaryTranscriptOnly.fa	Kalanchoe laxiflora	Phytozome	1	0.121	0.879	0	0	430	0.943	0.116	0.827	0.012	0.045	1440		Y	N
Leersia_perrieri.Lperr_V1.4.pep.all.fa	Leersia perrieri	Ensembl	0.955	0.653	0.302	0.023	0.022	430	0.938	0.68	0.258	0.03	0.032	1440		Y	Y
Lusitatissimum_200_v1.0.protein_primaryTranscriptOnly.fa	Linum usitatissimum	Phytozome	0.991	0.347	0.644	0.002	0.007	430	0.921	0.374	0.547	0.026	0.053	1440		Y	N
Lupinus_angustifolius.LupAngTanjil_v1.0.pep.all.fa	Lupinus angustifolius	Ensembl	0.972	0.788	0.184	0.012	0.016	430	0.906	0.734	0.172	0.044	0.05	1440		Y	N
Mdomestica_196_v1.0.protein_primaryTranscriptOnly.fa	Malus domestica	Phytozome	0.872	0.502	0.37	0.06	0.068	430	0.867	0.517	0.35	0.056	0.077	1440		Y	N
Mesculenta_305_v6.1.protein_primaryTranscriptOnly.fa	Manihot esculenta	Phytozome	0.99	0.923	0.067	0.007	0.003	430	0.953	0.836	0.117	0.026	0.021	1440		Y	N
Mpolymorpha_320_v3.1.protein_primaryTranscriptOnly.fa	Marchantia polymorpha	Phytozome	0.979	0.972	0.007	0.005	0.016	430	0.667	0.641	0.026	0.032	0.301	1440		Y	N
Mtruncatula_285_Mt4.0v1.protein_primaryTranscriptOnly.fa	Medicago truncatula	Phytozome	0.977	0.919	0.058	0.007	0.016	430	0.936	0.848	0.088	0.019	0.045	1440		Y	Y
MpusillaCCMP1545_228_v3.0.protein_primaryTranscriptOnly.fa	Micromonas pusilla	Phytozome	0.868	0.847	0.021	0.063	0.069	430	0.211	0.203	0.008	0.02	0.769	1440		N	N
MspRCC299_229_v3.0.protein_primaryTranscriptOnly.fa	Micromonas sp	Phytozome	0.897	0.86	0.037	0.049	0.054	430	0.226	0.212	0.014	0.022	0.752	1440		Y	N
Mguttatus_256_v2.0.protein_primaryTranscriptOnly.fa	Mimulus guttatus	Phytozome	0.991	0.947	0.044	0.005	0.004	430	0.944	0.882	0.062	0.017	0.039	1440		Y	N
Macuminata_304_v1.protein_primaryTranscriptOnly.fa	Musa acuminata	Phytozome	0.955	0.888	0.067	0.04	0.005	430	0.867	0.764	0.103	0.047	0.086	1440		Y	N
Nicotiana_attenuata.NIATTr2.pep.all.fa	Nicotiana attenuata	Ensembl	0.97	0.933	0.037	0.014	0.016	430	0.928	0.881	0.047	0.025	0.047	1440		Y	N
Othomaeum_386_v1.0.protein_primaryTranscriptOnly.fa	Oropetium thomaeum	Phytozome	0.828	0.791	0.037	0.121	0.051	430	0.702	0.678	0.024	0.119	0.179	1440
Oryza_brachyantha.Oryza_brachyantha.v1.4b.pep.all.fa	Oryza brachyantha	Ensembl	0.949	0.937	0.012	0.033	0.018	430	0.925	0.912	0.013	0.059	0.016	1440		Y	N
Oryza_meridionalis.Oryza_meridionalis_v1.3.pep.all.fa	Oryza meridionalis	Ensembl	0.863	0.577	0.286	0.033	0.104	430	0.79	0.513	0.277	0.024	0.186	1440
Oryza_indica.ASM465v1.pep.all.fa	Oryza sativa indica	Ensembl	0.977	0.958	0.019	0.021	0.002	430	0.959	0.949	0.01	0.024	0.017	1440		Y	Y
Osativa_323_v7.0.protein_primaryTranscriptOnly.fa	Oryza sativa japonica	Phytozome	0.97	0.956	0.014	0.023	0.007	430	0.956	0.951	0.005	0.025	0.019	1440		Y	Y
Olucimarinus_231_v2.0.protein_primaryTranscriptOnly.fa	Ostreococcus lucimarinus	Phytozome	0.832	0.779	0.053	0.06	0.108	430	0.202	0.178	0.024	0.015	0.783	1440
Phallii_308_v2.0.protein_primaryTranscriptOnly.fa	Panicum hallii	Phytozome	0.976	0.953	0.023	0.009	0.015	430	0.966	0.95	0.016	0.012	0.022	1440		Y	Y
Pvirgatum_273_v1.1.protein_primaryTranscriptOnly.fa	Panicum virgatum	Phytozome	0.993	0.2	0.793	0.005	0.002	430	0.984	0.199	0.785	0.01	0.006	1440		Y	Y
Pvirgatum_383_v3.1.protein_primaryTranscriptOnly.fa	Panicum virgatum	Phytozome	0.965	0.353	0.612	0.03	0.005	430	0.965	0.353	0.612	0.029	0.006	1440	latest version kept
Pvulgaris_218_v1.0.protein_primaryTranscriptOnly.fa	Phaseolus vulgaris	Phytozome	0.993	0.965	0.028	0.002	0.005	430	0.964	0.89	0.074	0.01	0.026	1440		Y	Y
Pvulgaris_442_v2.1.protein_primaryTranscriptOnly.fa	Phaseolus vulgaris	Phytozome	0.983	0.96	0.023	0.012	0.005	430	0.959	0.885	0.074	0.011	0.03	1440	latest version kept
Physcomitrella_patens.Phypa_V3.pep.all.fa	Physcomitrella patens	Ensembl	0.99	0.009	0.981	0	0.01	430	0.69	0.009	0.681	0.028	0.282	1440		Y	N
Ppatens_318_v3.3.protein.fa	Physcomitrella patens	Ensembl	0.991	0.012	0.979	0	0.009	430	0.69	0.009	0.681	0.028	0.282	1440	identical to entry above
Ptrichocarpa_210_v3.0.protein_primaryTranscriptOnly.fa	Populus trichocarpa	Phytozome	0.997	0.781	0.216	0.002	0.001	430	0.976	0.804	0.172	0.013	0.011	1440		Y	Y
Ppersica_298_v2.1.protein_primaryTranscriptOnly.fa	Prunus persica	Phytozome	0.995	0.974	0.021	0.002	0.003	430	0.987	0.975	0.012	0.008	0.005	1440		Y	N
Rcommunis_119_v0.1.protein.fa	Ricinus communis	Ensembl	0.961	0.956	0.005	0.028	0.011	430	0.9	0.878	0.022	0.051	0.049	1440		Y	N
Spurpurea_289_v1.0.protein_primaryTranscriptOnly.fa	Salix purpurea	Phytozome	0.995	0.802	0.193	0.002	0.003	430	0.97	0.768	0.202	0.012	0.018	1440		Y	Y
Smoellendorffii_91_v1.0.protein_primaryTranscriptOnly.fa	Selaginella moellendorffii	Phytozome	0.944	0.874	0.07	0.021	0.035	430	0.618	0.528	0.09	0.056	0.326	1440		N	N
Sitalica_312_v2.2.protein_primaryTranscriptOnly.fa	Setaria italica	Phytozome	0.988	0.967	0.021	0.005	0.007	430	0.984	0.965	0.019	0.009	0.007	1440		Y	Y
Sviridis_311_v1.1.protein_primaryTranscriptOnly.fa	Setaria viridis	Phytozome	0.986	0.965	0.021	0.012	0.002	430	0.975	0.957	0.018	0.01	0.015	1440		Y	N
Slycopersicum_225_iTAGv2.3.protein_primaryTranscriptOnly.fa	Solanum lycopersicum	Phytozome	0.975	0.97	0.005	0.019	0.006	430	0.955	0.94	0.015	0.028	0.017	1440		Y	N
Stuberosum_206_v3.4.protein_primaryTranscriptOnly.fa	Solanum tuberosum	Phytozome	0.835	0.821	0.014	0.04	0.125	430	0.841	0.822	0.019	0.06	0.099	1440
Sbicolor_313_v3.1.protein_primaryTranscriptOnly.fa	Sorghum bicolor	Phytozome	0.993	0.979	0.014	0.005	0.002	430	0.983	0.969	0.014	0.01	0.007	1440		Y	N
Sfallax_310_v0.5.protein_primaryTranscriptOnly.fa	Sphagnum fallax	Phytozome	0.991	0.912	0.079	0.002	0.007	430	0.711	0.571	0.14	0.03	0.259	1440		N	N
Spolyrhiza_290_v2.protein_primaryTranscriptOnly.fa	Spirodela polyrhiza	Phytozome	0.919	0.912	0.007	0.063	0.018	430	0.796	0.772	0.024	0.107	0.097	1440		Y	N
Tcacao_233_v1.1.protein_primaryTranscriptOnly.fa	Theobroma cacao	Phytozome	0.998	0.998	0	0	0.002	430	0.977	0.962	0.015	0.011	0.012	1440		Y	N
Tpratense_385_v2.protein_primaryTranscriptOnly.fa	Trifolium pratense	Phytozome	0.93	0.895	0.035	0.056	0.014	430	0.876	0.808	0.068	0.053	0.071	1440		Y	Y
Triticum_dicoccoides.WEWSeq_v.1.0.pep.all.fa	Triticum dicoccoides	Ensembl	0.984	0.035	0.949	0.007	0.009	430	0.979	0.058	0.921	0.013	0.008	1440		Y	Y
Vigna_radiata.Vradiata_ver6.pep.all.fa	Vigna adiata	Ensembl	0.889	0.833	0.056	0.079	0.032	430	0.81	0.729	0.081	0.08	0.11	1440
Vigna_angularis.Vigan1.1.pep.all.fa	Vigna angularis	Ensembl	0.9	0.867	0.033	0.047	0.053	430	0.848	0.785	0.063	0.051	0.101	1440
Vitis_vinifera.12X.pep.all.fa	Vitis vinifera	Ensembl	0.982	0.97	0.012	0.012	0.006	430	0.958	0.938	0.02	0.028	0.014	1440		Y	N
Vvinifera_145_Genoscope.12X.protein_primaryTranscriptOnly.fa	Vitis vinifera	Phytozome	0.965	0.953	0.012	0.03	0.005	430	0.9	0.874	0.026	0.041	0.059	1440	latest version kept
Vcarteri_317_v2.1.protein_primaryTranscriptOnly.fa	Volvox carteri	Phytozome	0.942	0.933	0.009	0.016	0.042	430	0.26	0.252	0.008	0.019	0.721	1440		Y	N
Zea_mays.B73_RefGen_v4.pep.all.fa	Zea_mays	Ensembl	0.972	0.409	0.563	0.026	0.002	430	0.963	0.494	0.469	0.021	0.016	1440		Y	Y
Zmays_284_Ensembl-18_2010-01-MaizeSequence.protein_primaryTranscriptOnly.fa	Zea_mays	Phytozome	0.9	0.828	0.072	0.063	0.037	430	0.922	0.865	0.057	0.053	0.025	1440	latest version kept	Y
Zmarina_324_v2.2.protein_primaryTranscriptOnly.fa	Zostera marina	Phytozome	0.986	0.97	0.016	0.002	0.012	430	0.85	0.809	0.041	0.028	0.122	1440		Y	N

## Sheet: Table S6
Table S6. BED-NLR and non-NLR BED proteins in proteomes from species containing BED-NLRs.
Species	#BED-NLRs	#Total BED-containing proteins	%BED-NLRs	#BED-NLRs with NLS	%BED-NLRs with NLS
Brachypodium stacei	1	9	11.1111	1	100
Hordeum vulgare	4	23	17.3913	1	25
Aegilops tauschii (High confidence proteins only)	8	44	18.1818	1	12.5
Brachypodium distachyon	4	18	22.2222	3	75
Triticum aestivum (High confidence proteins only)	22	37	59.4595	7	31.8182
Triticum dicoccoides	12	20	60	2	16.6667
Zea_mays	1	123	0.813008	0	0
Panicum hallii	2	74	2.7027	2	100
Panicum virgatum	9	234	3.84615	5	55.5556
Setaria italica	2	9	22.2222	1	50
Oryza sativa indica	2	29	6.89655	2	100
Oryza sativa japonica	4	49	8.16327	2	50
Leersia perrieri	3	13	23.0769	3	100
Glycine max	3	136	2.20588	2	66.6667
Eucalyptus grandis	1	31	3.22581	1	100
Trifolium pratense	3	49	6.12245	0	0
Phaseolus vulgaris	2	8	25	2	100
Medicago truncatula	2	3	66.6667	2	100
Populus trichocarpa	20	90	22.2222	1	5
Salix purpurea	19	62	30.6452	0	0
*These numbers do not include Yr7, Yr5a/b, Cadenza-Yr5, Rhp15 and Xa1 as they are not present in the reference assemblies of the studied species

## Sheet: Table S7
Table S7. Domain organization of proteins surrounding BED-proteins whose BED domain closely clusters with BED domains from BED-NLR in Pooideae (orange group). Conserved domain identification was carried out with HMMER [42] v.3.1 as described in the methods section. We reported the protein size and its best BLASTp hit in the NCBI database (https://blast.ncbi.nlm.nih.gov/) with the corresponding pe…
Chromosome	Start	End	Gene model	Conserved domains	Distance between gene models	Protein size	Best BLAST hit (NCBI) with conserved domains	% identity	Conserved domains (NCBI CD-search, SMART)
Chr6	490278468	490290109	AET6Gv20991300	Prefoldin_2	-8221
Chr6	490281888	490285025	AET6Gv20991500	NB	14659
Chr6	490299684	490300863	AET6Gv20991600	BED	9197	249	putative disease resistance protein RGA4 isoform X1 [Aegilops tauschii subsp. tauschii] XP_020173357.1	100	BED-NB-LRR
Chr6	490310060	490313864	AET6Gv20991700	no conserved domains	12246
Chr6	490326110	490331835	AET6Gv20991800	BED-NB
Chr2	568373986	568374414	AET2Gv21027000	DUF4283	100284
Chr2	568474698	568477771	AET2Gv21027200	dUTPase	269031
Chr2	568746802	568907067	AET2Gv21027500	BED*	-152752	102	disease resistance protein RGA2-like isoform X1 [Aegilops tauschii subsp. tauschii] XP_020186893.1	100	BED-NB
Chr2	568754315	568756224	AET2Gv21027600	B3	46963
Chr2	568803187	568805690	AET2Gv21028100	no conserved domains
chr2B	685741193	685746862	TraesCS2B02G488400	BED-NB-LRR	294201
chr2B	686041063	686041428	TraesCS2B02G488500	DUF3681	4204
chr2B	686045632	686046972	TraesCS2B02G488600	BED-BED	2396	286	unnamed protein product [Triticum turgidum subsp. durum] VAH52048.1	67.63	BED-BED-NB
chr2B	686049368	686050810	TraesCS2B02G488700	LRR_8	5025
chr2B	686055835	686056474	TraesCS2B02G488800	no conserved domains
chr2A	711033152	711033517	TraesCS2A02G466300	DUF3681	15751
chr2A	711049268	711050410	TraesCS2A02G466400	LRR_8	7919
chr2A	711058329	711059460	TraesCS2A02G466500	BED	2714	280	unnamed protein product [Triticum turgidum subsp. durum] VAH52048.1	76.69	BED-BED-NB
chr2A	711062174	711063481	TraesCS2A02G466600	no conserved domains	2116
chr2A	711065597	711068444	TraesCS2A02G466700	Bromodomain
Chr3	564084757	564084990	AET3Gv21007200	zf-RVT	29869
Chr3	564114859	564121643	AET3Gv21007500	NB-LRR	145
Chr3	564121788	564122630	AET3Gv21007600	BED	4686	228	Disease resistance protein RGA2 [Triticum urartu] EMS56414.1	87.85	BED-NB-LRR
Chr3	564127316	564128037	AET3Gv21007700	no conserved domains	100276
Chr3	564228313	564230146	AET3Gv21008200	Abhydrolase_6
6B	701984262	701984582	TRIDC6BG073220	RIP	9687
6B	701994269	701995528	TRIDC6BG073230	no conserved domains	22824
6B	702018352	702019225	TRIDC6BG073250	BED	4423	147	putative disease resistance protein RGA4 isoform X1 [Aegilops tauschii subsp. tauschii] XP_020173357.1	73.08	BED-NB-LRR
6B	702023648	702026072	TRIDC6BG073260	NB	7271
6B	702033343	702041465	TRIDC6BG073280	LRR
*potential mis-annotation given the length of the locus (160 kb)

## Sheet: Table S8
Table S8. Domain organization of proteins surrounding BED-proteins whose BED domain closely clusters with BED domains from BED-NLR in Ehrhartoideae (brown group), Panicoideae (yellow group), Fabideae (blue group) and Malpighiales (green group). Conserved domain identification was carried out with HMMER [42] v.3.1 as described in the methods section. We reported the protein size and its best BLAST…
Chromosome	Start	End	Gene model	Conserved domains	Distance between gene models	Protein size	Best BLAST hit (NCBI) with conserved domains	% identity	Conserved domains (NCBI CD-search, SMART)
Chr4	12500988	12504916	LOC_Os04g22080	Cupin_1-Retrotrans_gag	2530
Chr4	12507446	12512922	LOC_Os04g22090	NB	5557
Chr4	12518479	12521107	LOC_Os04g22100	BED	13037	201	uncharacterized protein LOC107278759 [Oryza sativa Japonica Group] XP_015636007.1	71.22	BED-NB-LRR
Chr4	12534144	12539647	LOC_Os04g22120	Lectin_legB-Pkinase_Tyr	6271
Chr4	12545918	12546169	LOC_Os04g22130	no conserved domains
3	53020735	53020806	Zm00001d040605	no conserved domains	15102
3	53035908	53040506	Zm00001d040606	Kelch_1-6	240668
3	53281174	53283096	Zm00001d040607	BED	1233	100	-	-	-
3	53284329	53285135	Zm00001d040608	DPBB_1-Pollen_allerg_1	153217
3	53438352	53439161	Zm00001d040609	DPBB_1-Pollen_allerg_1
5	100038358	100042142	Zm00001d015591	no conserved domains	88578
5	100130720	100132782	Zm00001d015592	p450	69814
5	100202596	100207026	Zm00001d015593	BED	4210	135	-	-	-
5	100211236	100226496	Zm00001d015594	Pkinase_Tyr	2307
5	100228803	100230103	Zm00001d015595	no conserved domains
2	214477764	214479754	Zm00001d006690	Methyltransf_29	324
2	214480078	214480511	Zm00001d006691	no conserved domains	6895
2	214487406	214491116	Zm00001d006692	BED-Myb_DNA-bind_3	8562	397	-	-	-
2	214499678	214501297	Zm00001d006693	Pkinase_Tyr-SET	14332
2	214515629	214522493	Zm00001d006695	Helitron_like_N-PIF1
1	223352559	223353409	Zm00001d022922	no conserved domains	-378
1	223353031	223353118	ENSRNA049476994	Intron_gpII	10096
1	223363214	223365428	Zm00001d032348	BED	75017	80	Zinc finger BED domain-containing protein DAYSLEEPER [Zea mays] ONM37668.1	90	BED
1	223440445	223444783	Zm00001d032350	no conserved domains	-434
1	223444349	223444553	Zm00001d022923	no conserved domains
4	145546078	145549609	Zm00001d051139	RRM	20026
4	145569635	145572065	Zm00001d051140	NAM	13203
4	145585268	145586352	Zm00001d051141	BED	59911	80	Zinc finger BED domain-containing protein DAYSLEEPER [Zea mays] ONM37668.1	90	BED
4	145646263	145647300	Zm00001d051142	NPH3	56659
4	145703959	145704567	Zm00001d051143	DUF640
3	197452490	197455644	Zm00001d043352	UPF0081	4178
3	197459822	197489419	Zm00001d043353	AA_kinase	-26261
3	197463158	197466335	Zm00001d043354	BED-DUF4413-hAT	47922	658	zinc finger BED domain-containing protein RICESLEEPER 2 [Zea mays] XP_020402299.1	91.32	BED-DUF4413-hAT
3	197514257	197515677	Zm00001d043355	NAD_binding_1	8217
3	197523894	197527638	Zm00001d043356	CM_2
10	109117980	109119599	Zm00001d025205	HLH	16205
10	109135804	109137912	Zm00001d025206	Exo70	4262
10	109142174	109143177	Zm00001d025207	BED	28718	278	-	-	-
10	109171895	109178235	Zm00001d025208	Cast	-283
10	109177952	109178976	Zm00001d025209	no conserved domains
Chr06	7113376	7113884	Eucgr.F00544	no conserved domains	31381
Chr06	7145265	7148495	Eucgr.F00546	NB-LRR	778
Chr06	7149273	7150961	Eucgr.F00547	BED-BED	16402	238	PREDICTED: uncharacterized protein LOC104429206 [Eucalyptus grandis] XP_010040402.2	90.3	NB
Chr06	7167363	7168623	Eucgr.F00548	p450-p450	14506
Chr06	7183129	7186075	Eucgr.F00549	NB-LRR
Chr06	12977478	12981450	Eucgr.F00904	NB-LRR	10425
Chr06	12991875	12992294	Eucgr.F00905	no conserved domains	7507
Chr06	12999801	13001791	Eucgr.F00906	BED-BED	60159	387	PREDICTED: uncharacterized protein LOC104451262 [Eucalyptus grandis] XP_018731487.1	55.72	PRK10263-NB-LRR
Chr06	13061950	13063864	Eucgr.F00907	no conserved domains	10797
Chr06	13074661	13075260	Eucgr.F00908	NB
scaffold_405	3137	4967	Eucgr.L01859	BED-BED	1432	289	PREDICTED: uncharacterized protein LOC104430050 [Eucalyptus grandis] XP_018722500.1	100 (but across 80 % of query sequence only)	NB
scaffold_405	6399	7274	Eucgr.L01860	NB	346
scaffold_405	7620	10882	Eucgr.L01861	LRR
Chr01	42819067	42822658	Potri.001G405700	Solute_trans_a	3553
Chr01	42826211	42830411	Potri.001G405800	Zn-ribbon_8	3241
Chr01	42833652	42835146	Potri.001G405900	BED	9293	211	PREDICTED: uncharacterized protein LOC105139700 isoform X1 [Populus euphratica] XP_011044554.1	92.75	-
Chr01	42844439	42853204	Potri.001G406000	NB-LRR	2576
Chr01	42855780	42858901	Potri.001G406100	NB-LRR
scaffold_48	170263	173446	Potri.T052200	DAO-SE	77
scaffold_48	173523	175469	Potri.T052300	NB-LRR	1989
scaffold_48	177458	184040	Potri.T052400	BED-LRR	-757	692	PREDICTED: probable disease resistance protein At4g27220 [Populus euphratica] XP_011036274.1	95	NB-LRR
scaffold_48	183283	183870	Potri.T052500	no conserved domains	8876
scaffold_48	192746	196454	Potri.T052600	BED-NB-LRR
scaffold_25	518136	522455	Potri.T015900	BED-NB-LRR	1531
scaffold_25	523986	524707	Potri.T016000	no conserved domains	15968
scaffold_25	540675	541064	Potri.T016100	BED	4442	130	uncharacterized protein LOC18110959 [Populus trichocarpa] XP_024447786.1	100	NB-LRR-NB
scaffold_25	545506	552314	Potri.T016200	NB-LRR
scaffold_25	341147	343564	Potri.T014200	no conserved domains	8083
scaffold_25	351647	354138	Potri.T014300	NB-LRR	737
scaffold_25	354875	355198	Potri.T014400	BED	18614	108	probable disease resistance protein At4g27220 [Populus trichocarpa] XP_024447805.1	95.28	NB-LRR
scaffold_25	373812	378083	Potri.T014500	NB-LRR	8172
scaffold_25	386255	388907	Potri.T014600	NB-LRR
scaffold_30	116049	117671	Potri.T025500	NB-LRR	217
scaffold_30	117888	118310	Potri.T025600	no conserved domains	7370
scaffold_30	125680	126543	Potri.T025700	BED	109	213	PREDICTED: probable disease resistance protein At4g27220 [Populus euphratica] XP_011036274.1	83.17	NB-LRR
scaffold_30	126652	129721	Potri.T025800	NB-LRR	5260
scaffold_30	134981	138235	Potri.T025900	NB-LRR
scaffold_30	163926	165502	Potri.T026300	LRR	7164
scaffold_30	172666	176381	Potri.T026400	NB-LRR	28027
scaffold_30	204408	206075	Potri.T026500	BED	1068	170	hypothetical protein POPTR_T027850 [Populus trichocarpa] RQO93226.1	75.14	-
scaffold_30	207143	209529	Potri.T026600	NB-LRR	30520
scaffold_30	240049	242804	Potri.T026700	NB-LRR
scaffold_30	431895	433105	Potri.T028200	no conserved domains	1628
scaffold_30	434733	437117	Potri.T028300	NB-LRR	1791
scaffold_30	438908	439931	Potri.T028400	BED	759	77	probable disease resistance protein At4g27220 [Populus trichocarpa] XP_024447910.1	88.57	NB-LRR
scaffold_30	440690	444397	Potri.T028500	NB-LRR	-1663
scaffold_30	442734	443772	Potri.T028600	SE-SE
scaffold_25	127268	127665	Potri.T011900	no conserved domains	7264
scaffold_25	134929	139077	Potri.T012000	NB-LRR	204
scaffold_25	139281	140592	Potri.T012100	BED	1631	203	PREDICTED: probable disease resistance protein At1g61300, partial [Populus euphratica] XP_010999667.1	89.47	NB-LRR
scaffold_25	142223	155055	Potri.T012200	E1-E2_ATPase-Hydrolase	2274
scaffold_25	157329	161510	Potri.T012300	no conserved domains
scaffold_7	30308115	30308477	Seita.7G241800.v2.2	DUF3681	484
scaffold_7	30308961	30310250	Seita.7G241900.v2.2	no conserved domains	564
scaffold_7	30310814	30312107	Seita.7G242000.v2.2	BED	847	208	putative disease resistance protein RGA4 isoform X3 [Panicum hallii] XP_025824648.1	84.24	BED-NB
scaffold_7	30312954	30313316	Seita.7G242100.v2.2	NB	4328
scaffold_7	30317644	30323703	Seita.7G242200.v2.2	BED-NB-LRR

## Sheet: Table S9
Table S9. Genomic regions harboring NLR-related motifs in sequences flanking genes encoding BED domain(s) (+/- 21 kb up- and downstream each BED and BED-BED encoding gene) in Pooideae (orange group). In orange, loci that are interspaced with BED-NLR in the neighbour-net analysis and that were located in NLR-related region based on Table S7. The data represents the output from NLR-Annotator [40]. …
Gene model	Putative nlr locus	Status	Chromosome	Start	End	Start BED protein	End BED protein	Distance (bp)	Strand	NLR_motifs (see Steuernagel et al., 2015)	Best BLAST hit (NCBI) with conserved domains	% identity	Conserved domains (NCBI CD-search, SMART)
TraesCS2A02G466500.1	TraesCS2A02G466500.1_nlr_1	partial	2A	711037400	711039478	711058329	711059460	20929	+	5,10,3,12,2,8,7,11,11,11	unnamed protein product [Triticum turgidum subsp. durum] VAH52048.1	76.69	BED-BED-NB
TraesCS2A02G466500.1	TraesCS2A02G466500.1_nlr_2	complete	2A	711058876	711063358	711058329	711059460	547	+	18,1,6,4,5,10,3,12,2,8,9,11,11,11,11,11,11,11,11,11,11,11
AET6Gv20991600.1	AET6Gv20991600.1_nlr_1	complete	6	490310655	490312748	490299684	490300863	10971	-	1,6,4,5,3,12,2,8,7,11,11,11	putative disease resistance protein RGA4 isoform X1 [Aegilops tauschii subsp. tauschii] XP_020173357.1	100	BED-NB-LRR
AET6Gv20991600.1	AET6Gv20991600.1_nlr_2	complete	6	490296248	490299458	490299684	490300863	3436	-	1,6,4,5,10,3,12,2,8,7,11,11,11,11,11,11,11,11,11,11
AET6Gv20991600.1	AET6Gv20991600.1_nlr_3	complete	6	490282013	490285148	490299684	490300863	17671	-	1,6,4,5,3,12,2,8,7,11,11,11,11,11,11,11
AET2Gv21027500.16	AET2Gv21027500.16_nlr_1	partial	2	568900299	568902148	568746802	568907067	153497	+	16,1,6,4,5,3,12,2,8	disease resistance protein RGA2-like isoform X1 [Aegilops tauschii subsp. tauschii] XP_020186893.1	100	BED-NB
AET3Gv21007600.1	AET3Gv21007600.1_nlr_1	complete	3	564117800	564121309	564121788	564122630	3988	-	1,6,4,5,10,3,12,2,8,7,11,11,11,9,11,11,11,11,20	Disease resistance protein RGA2 [Triticum urartu] EMS56414.1	87.85	BED-NB-LRR
Bradi3g14893.1.v3.1	Bradi3g14893.1.v3.1_nlr_1	complete	Bd3	13265381	13270869	13246814	13250235	18567	-	17,1,6,4,5,3,12,2,8,7,9,11,11,11,9,11,20	hypothetical protein E2562_000523, partial [Oryza meyeriana var. granulata] KAF0897817.1	45.71	BED-DUF4413-hAT
Bradi3g14893.1.v3.1	Bradi3g14893.1.v3.1_nlr_2	complete	Bd3	13260780	13264158	13246814	13250235	13966	-	1,6,4,5,10,3,12,2,8,7,9,11,11,11,11,11,11,11,11
HORVU6Hr1G010990	HORVU6Hr1G010990_nlr_1	complete	6H	19354103	19361372	19374529	19379595	20426	+	17,16,1,6,4,5,3,12,2,8,7,19,11,11,11,11,11,11,11,11,11,9,11,11,11	Subtilisin-chymotrypsin inhibitor-2A [Hordeum vulgare] KAE8819410.1	94.83	RNAse_H-potato_inhibitor-BED
TRIDC6BG073250	TRIDC6BG073250_nlr_1	complete	6B	702024389	702026117	702018352	702019225	6037	+	1,6,4,5,3,12,2,8,7,11,11	putative disease resistance protein RGA4 isoform X1 [Aegilops tauschii subsp. tauschii] XP_020173357.1	73.08	BED-NB-LRR
TRIDC6BG073250	TRIDC6BG073250_nlr_2	partial	6B	702033360	702036287	702018352	702019225	15008	+	17,16,6,4,5,7
TRIDC6BG073250	TRIDC6BG073250_nlr_3	complete	6B	702037990	702040153	702018352	702019225	19638	+	1,6,4,5,10,3,12,2,8,7,11,11
TRIDC6BG073250	TRIDC6BG073250_nlr_4	complete	6B	702014821	702018007	702018352	702019225	3531	-	1,6,4,5,10,3,12,2,8,7,11,11,11,11,11,11,11

## Sheet: Table S10
Table S10. Genomic regions harboring NLR-related motifs in sequences flanking genes encoding BED domain(s) (+/- 21 kb up- and downstream each BED and BED-BED encoding gene) in Ehrhartoideae (brown group), Panicoideae (yellow group), Fabideae (blue group) and Malpighiales (green group). In orange, loci that are interspaced with BED-NLR in the neighbour-net analysis and that were located in NLR-rel…
Gene model	Putative nlr locus	Status	Chromosome	Start	End	Start BED protein	End BED protein	Distance	group	Strand	NLR_motifs (see Steuernagel et al., 2015)	Best BLAST hit (NCBI) with conserved domains	% identity	Conserved domains (NCBI CD-search, SMART)
Eucgr.F00840.1.v2.0	Eucgr.F00840.1.v2.0_nlr_1	complete	Chr06	12257012	12258512	12263227	12264977	6215	blue	-	1,6,5,3,12,2,7,11,9,11,11,9	PREDICTED: uncharacterized protein LOC104451476 isoform X2 [Eucalyptus grandis] XP_018731322.1	70.75	partial NB
Eucgr.C00272.1.v2.0	Eucgr.C00272.1.v2.0_nlr_1	complete	Chr03	9602223	9607325	9620621	9622890	18398	blue	-	18,15,13,1,4,5,10,3,12,7,11,11,11,11,9,9,11,9,11,11,11,11,11	-	-	-
Eucgr.C00290.1.v2.0	Eucgr.C00290.1.v2.0_nlr_1	partial	Chr03	9938494	9940110	9919125	9919813	19369	blue	-	18,15,13,1,4,5,10,3,12,7	hypothetical protein EUGRSUZ_C00306 [Eucalyptus grandis] KCW78865.1	90.82	-
Eucgr.C00290.1.v2.0	Eucgr.C00290.1.v2.0_nlr_2	partial	Chr03	9898567	9900185	9919125	9919813	20558	blue	-	18,15,13,1,4,5,10,3,12,7
Eucgr.C00524.1.v2.0	Eucgr.C00524.1.v2.0_nlr_1	partial	Chr03	8247940	8249551	8234914	8236725	13026	blue	+	18,15,13,1,4,5,10,3,12,7	zinc finger BED domain-containing protein DAYSLEEPER [Rhodamnia argentea] XP_030511787.1	78.46	BED-DUF4413-hAT
Eucgr.C00312.1.v2.0	Eucgr.C00312.1.v2.0_nlr_1	partial	Chr03	10219279	10219753	10200282	10202429	18997	blue	-	10,3,12,7	-	-	-
LPERR10G03230	LPERR10G03230_nlr_1	partial	10	3529988	3530070	3550978	3551548	20990	brown	-	17,16,1,6,4,5,10,3,12,2,8	-	-	-
LOC_Os04g22100.1.MSUv7.0	LOC_Os04g22100.1.MSUv7.0_nlr_1	complete	Chr4	12509038	12512625	12518479	12521107	9441	brown	-	1,6,4,5,10,3,12,2,8,7,11,11,11,11,11,11	uncharacterized protein LOC107278759 [Oryza sativa Japonica Group] XP_015636007.1	71.22	BED-NB-LRR
Potri.T012100.1.v3.0	Potri.T012100.1.v3.0_nlr_1	complete	scaffold_25	135364	138928	139281	140592	3917	green	-	1,6,4,5,10,3,12,2,7,9,11,9,9,11,11,11,11,11,11,11,11,11,11,11,11,11,11	PREDICTED: probable disease resistance protein At1g61300, partial [Populus euphratica] XP_010999667.1	89.47	NB-LRR
Potri.T016100.1.v3.0	Potri.T016100.1.v3.0_nlr_1	complete	scaffold_25	519919	522299	540675	541064	20756	green	+	1,6,4,5,10,3,12,2,8,7,9,11,11,9,11,11,11	uncharacterized protein LOC18110959 [Populus trichocarpa] XP_024447786.1	100	NB-LRR-NB
Potri.T016100.1.v3.0	Potri.T016100.1.v3.0_nlr_2	complete	scaffold_25	546437	548594	540675	541064	5762	green	+	1,4,5,10,3,12,2,8,7,9,11,11,9,11,11,11,11
Potri.T016100.1.v3.0	Potri.T016100.1.v3.0_nlr_3	partial	scaffold_25	550804	551707	540675	541064	10129	green	+	1,4,5,10,3,12,2,7
Potri.001G405900.1.v3.00.v3.0	Potri.001G405900.1.v3.00.v3.0_nlr_1	complete	Chr01	42850078	42852291	42833652	42835146	16426	green	-	1,6,4,5,10,3,2,8,7,9,11,9,9,11,11	PREDICTED: uncharacterized protein LOC105139700 isoform X1 [Populus euphratica] XP_011044554.1	92.75	-
Potri.T014400.1.v3.0	Potri.T014400.1.v3.0_nlr_1	complete	scaffold_25	373851	375256	354875	355198	18976	green	-	1,6,4,5,10,3,2,7,9,11,11,9	probable disease resistance protein At4g27220 [Populus trichocarpa] XP_024447805.1	95.28	NB-LRR
Potri.T014400.1.v3.0	Potri.T014400.1.v3.0_nlr_2	complete	scaffold_25	351784	353958	354875	355198	3091	green	-	1,6,4,5,10,3,12,2,7,9,11,11,9,11,11,11
Potri.T025700.1.v3.0	Potri.T025700.1.v3.0_nlr_1	complete	scaffold_30	116051	118160	125680	126543	9629	green	+	1,6,4,5,10,3,12,2,8,7,9,11,9,9,11,11,11,11	PREDICTED: probable disease resistance protein At4g27220 [Populus euphratica] XP_011036274.1	83.17	NB-LRR
Potri.T025700.1.v3.0	Potri.T025700.1.v3.0_nlr_2	complete	scaffold_30	126735	129419	125680	126543	1055	green	+	1,6,4,5,10,3,12,2,8,7,11,9,9,9,11,11,11,11,11
Potri.T025700.1.v3.0	Potri.T025700.1.v3.0_nlr_3	partial	scaffold_30	135958	136892	125680	126543	10278	green	+	1,6,4,5,10,3,12,2,8,7
Potri.T028400.1.v3.0	Potri.T028400.1.v3.0_nlr_1	partial	scaffold_30	417918	420658	438908	439931	20990	green	+	6,4,5,10,3,12,2,8,7,9,11,9,11,11,11,11,11	probable disease resistance protein At4g27220 [Populus trichocarpa] XP_024447910.1	88.57	NB-LRR
Potri.T028400.1.v3.0	Potri.T028400.1.v3.0_nlr_2	complete	scaffold_30	434720	436877	438908	439931	4188	green	+	1,6,4,5,10,3,12,2,8,7,9,11,9,9,11,11,11
Potri.T028400.1.v3.0	Potri.T028400.1.v3.0_nlr_3	complete	scaffold_30	440737	442141	438908	439931	1829	green	+	1,6,5,10,3,12,2,8,7,11,9,11,9,9
Potri.T028400.1.v3.0	Potri.T028400.1.v3.0_nlr_4	complete	scaffold_30	450587	454255	438908	439931	11679	green	+	1,6,4,5,10,3,12,2,8,7,9,9,9,11,11,11,11,9
Potri.T026500.1.v3.0	Potri.T026500.1.v3.0_nlr_1	complete	scaffold_30	189979	194443	204408	206075	14429	green	+	1,6,4,5,10,3,12,2,8,7,9,9,11,9,11,11,11,11	hypothetical protein POPTR_T027850 [Populus trichocarpa] RQO93226.1	75.14	-
Seita.7G242000.1.v2.2	Seita.7G242000.1.v2.2_nlr_1	complete	scaffold_7	30296385	30300849	30310814	30312107	14429	yellow	+	18,1,6,4,5,10,3,12,2,8,7,9,11,11,11,11,11,11,11,11,11,11,11,11,11	putative disease resistance protein RGA4 isoform X3 [Panicum hallii] XP_025824648.1	84.24	BED-NB
Seita.7G242000.1.v2.2	Seita.7G242000.1.v2.2_nlr_2	complete	scaffold_7	30311041	30313785	30310814	30312107	227	yellow	+	16,1,6,5,10,3,12,2,8,7,11,11,11
Seita.7G242000.1.v2.2	Seita.7G242000.1.v2.2_nlr_3	complete	scaffold_7	30317949	30323015	30310814	30312107	7135	yellow	+	17,16,1,6,4,5,10,3,12,2,8,7,11,11,11,9,11,11,11,11,11,11,11,11,11

[truncated: 7 more sheets: Table S11, Table S12, Table S13, Table S14, Table S15, Table S16, Table S17]
